# Supplementary material for: (Z)-Methyl 4-(1,3-benzothia­zol-2-yl­sulfan­yl)-2-(methoxy­imino)-3-oxo­butanoate
Source: Acta Crystallogr Sect E Struct Rep Online. 2008 Dec 6;65(Pt 1):o37. doi: 10.1107/S1600536808040658 (PMC2967954; doi:10.1107/S1600536808040658)
Supplement: Supplementary file 1 [file e-65-00o37-sup1.cif]

##############################################################################
###                                                                        ###
###        Electronic paper (Acta Crystallographica Section E)             ###
###                                                                        ###
##############################################################################
#                                                                            #
# This CIF contains the data in a paper accepted for publication in Acta     #
# Crystallographica Section E. It conforms to the requirements of Notes      #
# for Authors for Section E, and has been peer reviewed under the auspices   #
# of the IUCr Commission on Journals.                                        #
#                                                                            #
# Full details of the Crystallographic Information File format               #
# are given in the paper "The Crystallographic Information File (CIF):       #
# a New Standard Archive File for Crystallography" by S. R. Hall, F. H.      #
# Allen and I. D. Brown [Acta Cryst. (1991), A47, 655-685].                  #
#                                                                            #
# The current version of the core CIF dictionary is obtainable from          #
# ftp://ftp.iucr.org/pub/cif_core.dic. The current version number is 2.4.    #
#                                                                            #
# Software is freely available for graphical display of the structure(s) in  #
# this CIF.  For information consult the CIF home page http://www.iucr.org/  #
# cif/home.html                                                              #
#                                                                            #
# This file may be used for bona fide research purposes within the           #
# scientific community so long as proper attribution is given to the journal # 
# article from which it was obtained.                                        #
#                                                                            #
##############################################################################
                                             
data_global
_audit_creation_method     SHELXL-97
_journal_date_recd_electronic     2008-12-01
_journal_date_accepted     2008-12-03
_journal_name_full     'Acta Crystallographica, Section E'
_journal_year     2009
_journal_volume     65
_journal_issue      1
_journal_page_first     o37
_journal_page_last     o37
_journal_paper_category     QO
_journal_coeditor_code     AT2688
_publ_contact_author_name     'Qian-Zhu Li'
_publ_contact_author_address
;
Center for Research and Development of Fine Chemicals,
Guizhou University, Key Laboratory of Green Pesticide and
Agricultural Bioengineering, Ministry of Education,
Guiyang, 550025,
People's Republic of China
;
_publ_contact_author_email     qianzhuli@126.com
_publ_contact_author_fax     '86 851 3622211'
_publ_contact_author_phone     '86 851 3620521'
_publ_section_title
;
(<i>Z</i>)-Methyl
4-(1,3-benzothiazol-2-ylsulfanyl)-2-(methoxyimino)-3-oxobutanoate
;
loop_
    _publ_author_name
    _publ_author_address
    'Qian-Zhu Li'
;
Center for Research and Development of Fine Chemicals
Guizhou University
Key Laboratory of Green Pesticide and Agricultural Bioengineering
Ministry of Education
Guiyang 550025
People's Republic of China
and
Department of Chemistry
Bijie University
Bijie 551700
People's Republic of China
;
    'Bao-An Song'
;
Center for Research and Development of Fine Chemicals
Guizhou University
Key Laboratory of Green Pesticide and Agricultural Bioengineering
Ministry of Education
Guiyang 550025
People's Republic of China
;
    'Yang, Song'
;
Center for Research and Development of Fine Chemicals
Guizhou University
Key Laboratory of Green Pesticide and Agricultural Bioengineering
Ministry of Education
Guiyang 550025
People's Republic of China
;
    'Yu-Guo Zheng'
;
Center for Research and Development of Fine Chemicals
Guizhou University
Key Laboratory of Green Pesticide and Agricultural Bioengineering
Ministry of Education
Guiyang 550025
People's Republic of China
;
    'Qing-Qing Guo'
;
Center for Research and Development of Fine Chemicals
Guizhou University
Key Laboratory of Green Pesticide and Agricultural Bioengineering
Ministry of Education
Guiyang 550025
People's Republic of China
;
data_I
_audit_creation_method     SHELXL-97
_chemical_name_systematic
;
(<i>Z</i>)-Methyl
4-(1,3-benzothiazol-2-ylsulfanyl)-2-(methoxyimino)-3-oxobutanoate
;
_chemical_name_common     ?
_chemical_formula_moiety     'C13 H12 N2 O4 S2'
_chemical_formula_sum     'C13 H12 N2 O4 S2'
_chemical_formula_iupac     'C13 H12 N2 O4 S2'
_chemical_formula_weight     324.39
_chemical_melting_point     ?
_symmetry_cell_setting     triclinic
_symmetry_space_group_name_H-M     'P -1'
_symmetry_space_group_name_Hall     '-P 1'
loop_
    _symmetry_equiv_pos_as_xyz
    'x, y, z'
    '-x, -y, -z'
_cell_length_a     8.019(3)
_cell_length_b     10.037(4)
_cell_length_c     10.662(5)
_cell_angle_alpha     76.44(2)
_cell_angle_beta     67.997(14)
_cell_angle_gamma     74.964(15)
_cell_volume     759.3(6)
_cell_formula_units_Z     2
_cell_measurement_reflns_used     2679
_cell_measurement_theta_min     2.08
_cell_measurement_theta_max     25.00
_cell_measurement_temperature     293(2)
_exptl_crystal_description     block
_exptl_crystal_colour     colourless
_exptl_crystal_size_max     0.22
_exptl_crystal_size_mid     0.19
_exptl_crystal_size_min     0.18
_exptl_crystal_density_diffrn     1.419
_exptl_crystal_density_meas     ?
_exptl_crystal_density_method     'not measured'
_exptl_crystal_F_000     336
_exptl_absorpt_coefficient_mu     0.366
_exptl_absorpt_correction_type     multi-scan
_exptl_absorpt_process_details     '(SADABS; Bruker, 2002)'
_exptl_absorpt_correction_T_min     0.913
_exptl_absorpt_correction_T_max     0.939
_exptl_special_details
;
;
_diffrn_ambient_temperature     293(2)
_diffrn_radiation_type     MoK\a
_diffrn_radiation_wavelength     0.71073
_diffrn_radiation_source     'fine-focus sealed tube'
_diffrn_radiation_monochromator     graphite
_diffrn_measurement_device_type     'Bruker SMART CCD area-detector'
_diffrn_measurement_method     '\f and \w'
_diffrn_detector_area_resol_mean     ?
_diffrn_reflns_number     7739
_diffrn_reflns_av_R_equivalents     0.0198
_diffrn_reflns_av_sigmaI/netI     0.0211
_diffrn_reflns_theta_min     2.08
_diffrn_reflns_theta_max     25.00
_diffrn_reflns_theta_full     25.00
_diffrn_measured_fraction_theta_max     0.98
_diffrn_measured_fraction_theta_full     0.978
_diffrn_reflns_limit_h_min     -9
_diffrn_reflns_limit_h_max     9
_diffrn_reflns_limit_k_min     -11
_diffrn_reflns_limit_k_max     11
_diffrn_reflns_limit_l_min     -12
_diffrn_reflns_limit_l_max     12
_diffrn_standards_number     0
_diffrn_standards_interval_count     0
_diffrn_standards_interval_time     0
_diffrn_standards_decay_%     ?
_refine_special_details
;
Refinement of <i>F</i>^2^ against ALL reflections. The weighted <i>R</i>-factor
<i>wR</i> and goodness of fit <i>S</i> are based on <i>F</i>^2^, conventional
<i>R</i>-factors <i>R</i> are based on <i>F</i>, with <i>F</i> set to zero for
negative <i>F</i>^2^. The threshold expression of <i>F</i>^2^ >
\s(<i>F</i>^2^) is used only for calculating <i>R</i>-factors(gt) <i>etc</i>.
and is not relevant to the choice of reflections for refinement.
<i>R</i>-factors based on <i>F</i>^2^ are statistically about twice as large
as those based on <i>F</i>, and <i>R</i>- factors based on ALL data will be
even larger.
;
_reflns_number_total     2620
_reflns_number_gt     2278
_reflns_threshold_expression     I>2\s(I)
_refine_ls_structure_factor_coef     Fsqd
_refine_ls_matrix_type     full
_refine_ls_R_factor_all     0.0395
_refine_ls_R_factor_gt     0.0343
_refine_ls_wR_factor_gt     0.0973
_refine_ls_wR_factor_ref     0.1009
_refine_ls_goodness_of_fit_ref     1.102
_refine_ls_restrained_S_all     1.102
_refine_ls_number_reflns     2620
_refine_ls_number_parameters     190
_refine_ls_number_restraints     0
_refine_ls_hydrogen_treatment     constr
_refine_ls_weighting_scheme     calc
_refine_ls_weighting_details
         'calc w=1/[\s^2^(Fo^2^)+(0.0551P)^2^+0.1857P] where P=(Fo^2^+2Fc^2^)/3'
_atom_sites_solution_hydrogens     geom
_atom_sites_solution_primary     direct
_atom_sites_solution_secondary     difmap
_refine_ls_shift/su_max     0.000
_refine_ls_shift/su_mean     0.000
_refine_diff_density_max     0.231
_refine_diff_density_min     -0.265
_refine_ls_extinction_method     none
_refine_ls_extinction_coef     ?
loop_
    _atom_type_symbol
    _atom_type_description
    _atom_type_scat_dispersion_real
    _atom_type_scat_dispersion_imag
    _atom_type_scat_source
    'C' 'C' 0.0033 0.0016
                         'International Tables Vol C Tables 4.2.6.8 and 6.1.1.4'
    'H' 'H' 0.0000 0.0000
                         'International Tables Vol C Tables 4.2.6.8 and 6.1.1.4'
    'N' 'N' 0.0061 0.0033
                         'International Tables Vol C Tables 4.2.6.8 and 6.1.1.4'
    'O' 'O' 0.0106 0.0060
                         'International Tables Vol C Tables 4.2.6.8 and 6.1.1.4'
    'S' 'S' 0.1246 0.1234
                         'International Tables Vol C Tables 4.2.6.8 and 6.1.1.4'
_computing_data_collection     'SMART (Bruker, 2002)'
_computing_cell_refinement     'SAINT (Bruker, 2002)'
_computing_data_reduction     'SAINT (Bruker, 2002)'
_computing_structure_solution     'SHELXS97 (Sheldrick, 2008)'
_computing_structure_refinement     'SHELXL97 (Sheldrick, 2008)'
_computing_molecular_graphics     'ORTEP-3 for Windows (Farrugia, 1997)'
_computing_publication_material     'WinGX (Farrugia, 1999)'
loop_
    _atom_site_type_symbol
    _atom_site_label
    _atom_site_fract_x
    _atom_site_fract_y
    _atom_site_fract_z
    _atom_site_U_iso_or_equiv
    _atom_site_adp_type
    _atom_site_calc_flag
    _atom_site_refinement_flags
    _atom_site_occupancy
    _atom_site_disorder_assembly
    _atom_site_disorder_group
    C C1 0.2301(4) 0.0381(3) 0.4741(3) 0.0665(7) Uani d . 1 . .
    H H1 0.1206 0.0298 0.5455 0.080 Uiso calc R 1 . .
    C C2 0.3264(5) -0.0698(2) 0.3972(3) 0.0788(9) Uani d U 1 . .
    H H2 0.2803 -0.1514 0.4185 0.095 Uiso calc R 1 . .
    C C3 0.4890(4) -0.0581(3) 0.2898(3) 0.0735(8) Uani d U 1 . .
    H H3 0.5497 -0.1320 0.2407 0.088 Uiso calc R 1 . .
    C C4 0.5617(4) 0.0593(3) 0.2549(3) 0.0635(6) Uani d . 1 . .
    H H4 0.6707 0.0670 0.1829 0.076 Uiso calc R 1 . .
    C C5 0.4664(3) 0.1679(2) 0.3314(2) 0.0472(5) Uani d . 1 . .
    C C6 0.3029(3) 0.1583(2) 0.4407(2) 0.0452(5) Uani d . 1 . .
    C C7 0.3251(3) 0.3681(2) 0.45184(18) 0.0387(4) Uani d . 1 . .
    C C8 0.0771(3) 0.5086(2) 0.65173(19) 0.0436(5) Uani d . 1 . .
    H H8A 0.0138 0.5988 0.6798 0.052 Uiso calc R 1 . .
    H H8B -0.0068 0.4706 0.6302 0.052 Uiso calc R 1 . .
    C C9 0.1277(3) 0.41269(19) 0.76915(19) 0.0399(4) Uani d . 1 . .
    C C10 -0.0218(3) 0.3515(2) 0.88308(19) 0.0403(4) Uani d . 1 . .
    C C11 0.0216(3) 0.2738(2) 1.0097(2) 0.0443(5) Uani d . 1 . .
    C C12 -0.4696(3) 0.3219(3) 0.9528(3) 0.0694(7) Uani d . 1 . .
    H H12A -0.5552 0.2765 1.0303 0.104 Uiso calc R 1 . .
    H H12B -0.4454 0.2809 0.8734 0.104 Uiso calc R 1 . .
    H H12C -0.5204 0.4195 0.9369 0.104 Uiso calc R 1 . .
    C C13 0.1207(5) 0.0538(3) 1.1217(3) 0.0890(9) Uani d . 1 . .
    H H13A 0.1554 -0.0424 1.1090 0.134 Uiso calc R 1 . .
    H H13B 0.0174 0.0646 1.2040 0.134 Uiso calc R 1 . .
    H H13C 0.2215 0.0828 1.1287 0.134 Uiso calc R 1 . .
    N N1 0.2241(2) 0.27441(17) 0.50850(16) 0.0448(4) Uani d . 1 . .
    N N2 -0.1769(2) 0.36936(18) 0.86710(16) 0.0451(4) Uani d . 1 . .
    O O1 0.28034(19) 0.38332(16) 0.77643(15) 0.0530(4) Uani d . 1 . .
    O O2 0.0143(3) 0.32938(19) 1.09837(17) 0.0774(5) Uani d . 1 . .
    O O3 0.0721(2) 0.13890(16) 1.00578(16) 0.0638(4) Uani d . 1 . .
    O O4 -0.30078(19) 0.30477(17) 0.97942(15) 0.0568(4) Uani d . 1 . .
    S S1 0.52463(7) 0.32799(6) 0.31355(5) 0.05263(18) Uani d . 1 . .
    S S2 0.27235(7) 0.53273(5) 0.50010(5) 0.04578(17) Uani d . 1 . .
loop_
    _atom_site_aniso_label
    _atom_site_aniso_U_11
    _atom_site_aniso_U_22
    _atom_site_aniso_U_33
    _atom_site_aniso_U_12
    _atom_site_aniso_U_13
    _atom_site_aniso_U_23
    C1 0.0938(19) 0.0544(14) 0.0641(14) -0.0322(13) -0.0349(13) 0.0011(11)
    C2 0.138(3) 0.0375(13) 0.093(2) -0.0260(15) -0.074(2) 0.0004(13)
    C3 0.103(2) 0.0500(14) 0.0869(19) 0.0087(14) -0.0594(18) -0.0267(13)
    C4 0.0734(16) 0.0570(14) 0.0702(15) 0.0041(12) -0.0340(13) -0.0302(12)
    C5 0.0562(12) 0.0444(11) 0.0480(11) -0.0042(9) -0.0252(10) -0.0131(9)
    C6 0.0596(12) 0.0385(11) 0.0474(11) -0.0108(9) -0.0292(10) -0.0048(8)
    C7 0.0414(10) 0.0418(10) 0.0358(9) -0.0071(8) -0.0154(8) -0.0082(8)
    C8 0.0432(11) 0.0490(11) 0.0406(10) 0.0008(9) -0.0174(8) -0.0155(8)
    C9 0.0420(11) 0.0403(10) 0.0438(10) 0.0002(8) -0.0203(8) -0.0174(8)
    C10 0.0438(10) 0.0413(10) 0.0424(10) -0.0005(8) -0.0213(8) -0.0155(8)
    C11 0.0440(11) 0.0488(12) 0.0439(10) -0.0041(9) -0.0188(9) -0.0127(9)
    C12 0.0513(13) 0.0842(18) 0.0843(17) -0.0193(12) -0.0342(13) -0.0082(14)
    C13 0.127(3) 0.0679(18) 0.0844(19) -0.0117(17) -0.068(2) 0.0130(15)
    N1 0.0484(9) 0.0457(10) 0.0433(9) -0.0136(8) -0.0150(7) -0.0077(7)
    N2 0.0446(9) 0.0497(10) 0.0449(9) -0.0089(7) -0.0185(7) -0.0088(7)
    O1 0.0438(8) 0.0620(9) 0.0594(9) -0.0054(7) -0.0272(7) -0.0094(7)
    O2 0.1180(15) 0.0696(11) 0.0605(10) 0.0034(10) -0.0516(10) -0.0270(9)
    O3 0.0931(12) 0.0467(9) 0.0642(10) -0.0046(8) -0.0473(9) -0.0069(7)
    O4 0.0463(8) 0.0745(11) 0.0546(9) -0.0184(7) -0.0238(7) 0.0000(7)
    S1 0.0523(3) 0.0552(4) 0.0485(3) -0.0167(3) -0.0037(2) -0.0193(2)
    S2 0.0515(3) 0.0413(3) 0.0472(3) -0.0109(2) -0.0144(2) -0.0131(2)
_geom_special_details
;
All e.s.d.'s (except the e.s.d. in the dihedral angle between two l.s. planes)
are estimated using the full covariance matrix. The cell e.s.d.'s are taken
into account individually in the estimation of e.s.d.'s in distances, angles
and torsion angles; correlations between e.s.d.'s in cell parameters are only
used when they are defined by crystal symmetry. An approximate (isotropic)
treatment of cell e.s.d.'s is used for estimating e.s.d.'s involving l.s.
planes.
;
loop_
    _geom_bond_atom_site_label_1
    _geom_bond_atom_site_label_2
    _geom_bond_site_symmetry_2
    _geom_bond_distance
    _geom_bond_publ_flag
    C1 C6 . 1.389(3) ?
    C1 C2 . 1.397(4) ?
    C1 H1 . 0.9300 ?
    C2 C3 . 1.387(4) ?
    C2 H2 . 0.9300 ?
    C3 C4 . 1.362(4) ?
    C3 H3 . 0.9300 ?
    C4 C5 . 1.398(3) ?
    C4 H4 . 0.9300 ?
    C5 C6 . 1.398(3) ?
    C5 S1 . 1.736(2) ?
    C6 N1 . 1.397(3) ?
    C7 N1 . 1.291(2) ?
    C7 S2 . 1.745(2) ?
    C7 S1 . 1.753(2) ?
    C8 C9 . 1.507(3) ?
    C8 S2 . 1.800(2) ?
    C8 H8A . 0.9700 ?
    C8 H8B . 0.9700 ?
    C9 O1 . 1.210(2) ?
    C9 C10 . 1.493(3) ?
    C10 N2 . 1.279(2) ?
    C10 C11 . 1.506(3) ?
    C11 O2 . 1.182(2) ?
    C11 O3 . 1.315(3) ?
    C12 O4 . 1.445(3) ?
    C12 H12A . 0.9600 ?
    C12 H12B . 0.9600 ?
    C12 H12C . 0.9600 ?
    C13 O3 . 1.450(3) ?
    C13 H13A . 0.9600 ?
    C13 H13B . 0.9600 ?
    C13 H13C . 0.9600 ?
    N2 O4 . 1.386(2) ?
loop_
    _geom_angle_atom_site_label_1
    _geom_angle_atom_site_label_2
    _geom_angle_atom_site_label_3
    _geom_angle_site_symmetry_1
    _geom_angle_site_symmetry_3
    _geom_angle
    _geom_angle_publ_flag
    C6 C1 C2 . . 118.0(3) ?
    C6 C1 H1 . . 121.0 ?
    C2 C1 H1 . . 121.0 ?
    C3 C2 C1 . . 121.5(2) ?
    C3 C2 H2 . . 119.3 ?
    C1 C2 H2 . . 119.3 ?
    C4 C3 C2 . . 121.3(2) ?
    C4 C3 H3 . . 119.3 ?
    C2 C3 H3 . . 119.3 ?
    C3 C4 C5 . . 117.6(3) ?
    C3 C4 H4 . . 121.2 ?
    C5 C4 H4 . . 121.2 ?
    C6 C5 C4 . . 122.2(2) ?
    C6 C5 S1 . . 109.43(15) ?
    C4 C5 S1 . . 128.4(2) ?
    C1 C6 N1 . . 124.8(2) ?
    C1 C6 C5 . . 119.4(2) ?
    N1 C6 C5 . . 115.76(18) ?
    N1 C7 S2 . . 124.48(15) ?
    N1 C7 S1 . . 117.24(15) ?
    S2 C7 S1 . . 118.25(11) ?
    C9 C8 S2 . . 113.07(14) ?
    C9 C8 H8A . . 109.0 ?
    S2 C8 H8A . . 109.0 ?
    C9 C8 H8B . . 109.0 ?
    S2 C8 H8B . . 109.0 ?
    H8A C8 H8B . . 107.8 ?
    O1 C9 C10 . . 118.71(17) ?
    O1 C9 C8 . . 124.10(19) ?
    C10 C9 C8 . . 117.19(16) ?
    N2 C10 C9 . . 118.18(17) ?
    N2 C10 C11 . . 124.72(18) ?
    C9 C10 C11 . . 117.11(16) ?
    O2 C11 O3 . . 125.40(19) ?
    O2 C11 C10 . . 123.41(19) ?
    O3 C11 C10 . . 111.17(16) ?
    O4 C12 H12A . . 109.5 ?
    O4 C12 H12B . . 109.5 ?
    H12A C12 H12B . . 109.5 ?
    O4 C12 H12C . . 109.5 ?
    H12A C12 H12C . . 109.5 ?
    H12B C12 H12C . . 109.5 ?
    O3 C13 H13A . . 109.5 ?
    O3 C13 H13B . . 109.5 ?
    H13A C13 H13B . . 109.5 ?
    O3 C13 H13C . . 109.5 ?
    H13A C13 H13C . . 109.5 ?
    H13B C13 H13C . . 109.5 ?
    C7 N1 C6 . . 109.26(17) ?
    C10 N2 O4 . . 111.87(15) ?
    C11 O3 C13 . . 115.94(19) ?
    N2 O4 C12 . . 109.46(16) ?
    C5 S1 C7 . . 88.31(10) ?
    C7 S2 C8 . . 98.95(10) ?
loop_
    _geom_hbond_atom_site_label_D
    _geom_hbond_atom_site_label_H
    _geom_hbond_atom_site_label_A
    _geom_hbond_site_symmetry_A
    _geom_hbond_distance_DH
    _geom_hbond_distance_HA
    _geom_hbond_distance_DA
    _geom_hbond_angle_DHA
    C3 H3 O1 2_656 0.93 2.55 3.398(3) 151.8
