# Supplementary material for: (Z)-Methyl 4-(1,3-benzothia­zol-2-yl­sulfan­yl)-2-(methoxy­imino)-3-oxo­butanoate
Source: Acta Crystallogr Sect E Struct Rep Online. 2008 Dec 6;65(Pt 1):o37. doi: 10.1107/S1600536808040658 (PMC2967954; doi:10.1107/S1600536808040658)
Supplement: Supplementary file 2 [file e-65-00o37-Isup2.hkl]

#
# h,k,l, Fc-squared, Fo-squared, sigma(Fo-squared) and status flag
#
data_I
_shelx_title ' P in P-1'
_shelx_refln_list_code          4
_shelx_F_calc_maximum       98.97
_exptl_crystal_F_000       336.00
_reflns_d_resolution_high  0.8410
 
loop_
 _symmetry_equiv_pos_as_xyz
 'x, y, z'
 '-x, -y, -z'
 
_cell_length_a     8.0185
_cell_length_b    10.0369
_cell_length_c    10.6623
_cell_angle_alpha  76.438
_cell_angle_beta   67.997
_cell_angle_gamma  74.964
 
_shelx_F_squared_multiplier     1.000
 
loop_
 _refln_index_h
 _refln_index_k
 _refln_index_l
 _refln_F_squared_calc
 _refln_F_squared_meas
 _refln_F_squared_sigma
 _refln_observed_status
   1   0   0      168.00      141.04      2.96 o
   2   0   0      133.97      131.03      2.26 o
   3   0   0        8.19        9.74      1.06 o
   4   0   0     2165.23     2256.94     27.21 o
   5   0   0      671.32      692.62     10.26 o
   6   0   0       23.20       22.19      1.65 o
   7   0   0       37.50       37.05      2.25 o
   8   0   0        0.27        0.01      0.95 o
  -8   1   0        0.57        0.93      1.52 o
  -7   1   0      119.80      138.05      4.13 o
  -6   1   0       46.98       44.16      2.17 o
  -5   1   0       55.06       56.80      2.24 o
  -4   1   0       21.44       18.55      0.90 o
  -3   1   0      263.07      270.73      4.41 o
  -2   1   0     1201.34     1247.12     15.12 o
  -1   1   0       11.92        9.35      0.45 o
   0   1   0     1741.52     1667.45     38.05 o
   1   1   0     1036.09     1079.97     29.21 o
   2   1   0       32.92       26.06      0.77 o
   3   1   0       86.34       90.64      1.59 o
   4   1   0     1154.39     1130.28     11.76 o
   5   1   0      176.04      168.80      2.53 o
   6   1   0       76.56       68.59      2.98 o
   7   1   0        0.26        0.81      0.84 o
   8   1   0       13.36        9.45      1.48 o
  -8   2   0        0.52        1.33      0.93 o
  -7   2   0       96.24       99.93      2.81 o
  -6   2   0      224.48      229.75      4.17 o
  -5   2   0       25.54       23.76      1.19 o
  -4   2   0      232.48      244.87      3.74 o
  -3   2   0       80.50       85.22      1.76 o
  -2   2   0      312.16      314.03      4.69 o
  -1   2   0      607.51      588.35      7.46 o
   0   2   0       48.45       34.62      1.18 o
   1   2   0       30.77       31.71      0.68 o
   2   2   0     2091.87     2232.05     21.67 o
   3   2   0       89.78       89.40      1.60 o
   4   2   0        6.83       13.17      0.71 o
   5   2   0      402.82      396.63      3.97 o
   6   2   0       45.89       45.23      2.24 o
   7   2   0       16.27       14.55      1.56 o
   8   2   0       12.19       10.54      1.52 o
  -7   3   0        2.69        2.81      0.75 o
  -6   3   0       66.82       63.73      2.11 o
  -5   3   0        7.02        6.88      1.04 o
  -4   3   0      325.09      342.51      4.80 o
  -3   3   0       20.88       14.04      0.78 o
  -2   3   0      837.18      821.56     10.68 o
  -1   3   0      247.24      229.67      3.58 o
   0   3   0     2811.43     2801.38     62.07 o
   1   3   0      236.12      231.92      2.81 o
   2   3   0      269.51      271.23      3.28 o
   3   3   0      473.87      469.38      5.37 o
   4   3   0       63.19       66.25      1.28 o
   5   3   0      113.90      109.42      2.04 o
   6   3   0      585.38      584.66      7.64 o
   7   3   0        6.60        8.87      1.33 o
   8   3   0        6.13        3.58      1.15 o
  -7   4   0       63.88       67.03      2.51 o
  -6   4   0        0.07        0.16      0.75 o
  -5   4   0        2.31        1.67      0.59 o
  -4   4   0      112.03      112.40      2.44 o
  -3   4   0      276.29      288.06      4.06 o
  -2   4   0       17.67       17.23      0.94 o
  -1   4   0        0.49        0.93      0.56 o
   0   4   0      488.56      531.39      7.76 o
   1   4   0       64.64       68.98      1.46 o
   2   4   0     1507.47     1647.05     16.42 o
   3   4   0      667.83      612.19      6.99 o
   4   4   0       10.99        4.81      0.59 o
   5   4   0       45.64       40.30      1.31 o
   6   4   0      627.38      596.93      6.96 o
   7   4   0      151.76      153.42      4.38 o
   8   4   0       11.53       10.92      1.53 o
  -7   5   0       20.88       26.10      2.12 o
  -6   5   0       50.35       47.92      1.96 o
  -5   5   0        0.01        0.00      0.92 o
  -4   5   0      633.25      632.91     11.14 o
  -3   5   0       10.83        8.17      0.73 o
  -2   5   0       16.17       22.49      2.82 o
  -1   5   0       65.27       81.83      1.64 o
   0   5   0      850.17      843.48     10.72 o
   1   5   0      396.13      354.90      4.20 o
   2   5   0     1057.60     1131.72     11.40 o
   3   5   0      131.39      129.33      2.14 o
   4   5   0       38.00       33.28      1.25 o
   5   5   0       71.29       68.22      1.72 o
   6   5   0       32.15       25.77      1.85 o
   7   5   0       12.54       12.91      1.28 o
   8   5   0       22.39       25.66      2.08 o
  -6   6   0       32.92       38.28      2.44 o
  -5   6   0       13.72       12.13      1.09 o
  -4   6   0      315.78      312.52      5.08 o
  -3   6   0      147.75      150.22      2.83 o
  -2   6   0       10.05       10.75      0.93 o
  -1   6   0       70.83       71.68      1.96 o
   0   6   0      550.66      583.76      5.77 o
   1   6   0      613.47      618.39      6.83 o
   2   6   0      771.97      797.97      8.54 o
   3   6   0      228.74      250.48      3.85 o
   4   6   0       21.07       25.59      1.93 o
   5   6   0      284.97      267.96      4.42 o
   6   6   0      287.67      280.14      5.84 o
   7   6   0        2.86        2.31      1.81 o
  -5   7   0       39.18       42.73      2.36 o
  -4   7   0       26.67       25.34      1.36 o
  -3   7   0       17.59       20.31      2.20 o
  -2   7   0       10.52        9.35      1.50 o
  -1   7   0       89.57       78.44      3.45 o
   0   7   0       68.54       72.51      1.84 o
   1   7   0      509.88      521.59      6.49 o
   2   7   0      153.19      161.86      3.91 o
   3   7   0       15.86       15.22      1.39 o
   4   7   0       17.58       16.51      1.51 o
   5   7   0      173.42      167.22      4.34 o
   6   7   0      221.59      206.46      5.06 o
   7   7   0        6.58        5.01      1.24 o
  -4   8   0        0.92        2.25      1.17 o
  -3   8   0       12.96       15.35      2.14 o
  -2   8   0       36.56       36.49      2.74 o
  -1   8   0      987.45      957.79     19.33 o
   0   8   0       51.08       52.38      1.70 o
   1   8   0       39.69       45.86      1.60 o
   2   8   0       86.08       83.60      2.14 o
   3   8   0      137.55      136.66      3.80 o
   4   8   0       53.38       42.11      2.29 o
   5   8   0       44.21       40.31      2.34 o
   6   8   0       14.49       18.43      1.82 o
   7   8   0        1.17        2.14      1.15 o
  -3   9   0        3.98        8.63      1.88 o
  -2   9   0        0.64        0.42      0.84 o
  -1   9   0       15.21       16.18      1.99 o
   0   9   0       48.87       44.87      2.81 o
   1   9   0        2.05        1.73      0.59 o
   2   9   0      159.98      171.42      5.67 o
   3   9   0       58.32       61.64      4.11 o
   4   9   0        8.25       12.00      1.54 o
   5   9   0        0.54        0.00      0.80 o
   6   9   0        1.61        0.54      0.95 o
  -2  10   0        5.07        6.40      1.71 o
  -1  10   0       29.46       33.59      2.79 o
   0  10   0       91.24       98.83      4.53 o
   1  10   0        7.72        5.68      0.99 o
   2  10   0       12.62       16.77      1.74 o
   3  10   0        9.16       10.75      1.59 o
   4  10   0       83.41       87.31      3.47 o
   5  10   0        5.94        5.52      1.50 o
  -1  11   0        3.31        2.30      1.26 o
   0  11   0        0.23        1.62      1.11 o
   1  11   0       18.06       14.33      2.11 o
   2  11   0       35.56       33.32      3.82 o
   3  11   0        4.95        2.99      1.30 o
   4  11   0       23.65       32.85      3.29 o
  -2 -11   1       17.90       22.22      3.52 o
  -5 -10   1        2.20        2.12      1.58 o
  -4 -10   1       80.76       85.36      3.58 o
  -3 -10   1       26.66       27.23      2.22 o
  -2 -10   1       81.98       81.22      3.26 o
  -1 -10   1       70.88       76.05      4.70 o
   0 -10   1       49.04       50.99      3.24 o
   1 -10   1       50.14       57.27      3.64 o
   2 -10   1        1.15        2.10      1.30 o
  -6  -9   1       25.08       30.04      3.23 o
  -5  -9   1       44.99       48.36      5.33 o
  -4  -9   1       14.94       10.89      2.12 o
  -3  -9   1       19.93       15.92      2.51 o
  -2  -9   1        5.20        1.97      0.95 o
  -1  -9   1       11.85       11.75      1.41 o
   0  -9   1        5.88        8.46      1.43 o
   1  -9   1       19.48       14.51      1.94 o
   2  -9   1       15.48       11.85      1.97 o
   3  -9   1        0.19        0.00      0.65 o
  -6  -8   1       39.06       38.77      2.51 o
  -5  -8   1      148.93      147.72      4.33 o
  -4  -8   1       12.83       11.30      2.41 o
  -3  -8   1       71.26       61.68      4.50 o
  -2  -8   1       38.72       33.61      2.02 o
  -1  -8   1      207.25      207.77      4.17 o
   0  -8   1        1.82        4.86      1.35 o
   1  -8   1       77.82       79.71      3.77 o
   2  -8   1       32.30       25.61      2.44 o
   3  -8   1       66.20       59.37      3.75 o
   4  -8   1       24.65       20.34      2.59 o
  -7  -7   1        4.70        0.97      1.90 o
  -6  -7   1        9.70        9.90      1.46 o
  -5  -7   1      102.18       94.85      3.29 o
  -4  -7   1       11.44        9.62      2.68 o
  -3  -7   1       19.36       21.54      1.69 o
  -2  -7   1       23.04       20.11      1.04 o
  -1  -7   1      284.10      266.48      4.05 o
   0  -7   1      525.92      520.69      5.54 o
   1  -7   1        9.60        9.53      2.15 o
   2  -7   1      120.52      115.70      2.96 o
   3  -7   1       42.23       38.51      1.47 o
   4  -7   1        8.66        9.00      1.19 o
   5  -7   1       74.09       76.31      2.37 o
  -7  -6   1       20.51       19.95      1.98 o
  -6  -6   1        0.30        0.62      0.56 o
  -5  -6   1       96.14      105.68      2.30 o
  -4  -6   1        1.52        0.07      0.39 o
  -3  -6   1        7.78        4.57      0.57 o
  -2  -6   1       65.90       70.39      1.44 o
  -1  -6   1      470.48      467.33      4.94 o
   0  -6   1      123.12      129.23      2.00 o
   1  -6   1       53.36       58.30      1.50 o
   2  -6   1        1.58        2.77      0.48 o
   3  -6   1       47.20       44.38      1.82 o
   4  -6   1      113.82      114.55      2.63 o
   5  -6   1       13.44       13.29      1.42 o
   6  -6   1        0.01        0.76      0.65 o
  -8  -5   1       68.74       76.26      3.49 o
  -7  -5   1       16.02       17.23      1.80 o
  -6  -5   1        4.72        5.08      0.76 o
  -5  -5   1      137.90      143.61      2.65 o
  -4  -5   1      417.34      388.76      4.67 o
  -3  -5   1      157.21      135.82      5.01 o
  -2  -5   1      147.10      149.35      2.14 o
  -1  -5   1       48.04       46.24      1.19 o
   0  -5   1       60.21       56.73      1.48 o
   1  -5   1      960.13      882.40     11.86 o
   2  -5   1      815.56      810.80      8.84 o
   3  -5   1      201.38      209.45      3.38 o
   4  -5   1       76.80       82.68      2.12 o
   5  -5   1        5.91        6.19      0.82 o
   6  -5   1      160.77      154.88      3.51 o
   7  -5   1        0.66        0.17      0.64 o
  -8  -4   1        9.75        7.53      1.50 o
  -7  -4   1       34.33       38.40      2.36 o
  -6  -4   1        4.02        2.19      0.62 o
  -5  -4   1        9.21       10.73      0.83 o
  -4  -4   1        0.02        0.00      0.31 o
  -3  -4   1      732.90      760.47      6.38 o
  -2  -4   1      231.67      228.90      4.15 o
  -1  -4   1        4.54        1.20      0.30 o
   0  -4   1       99.55      103.19      6.29 o
   1  -4   1     1594.22     1522.91     24.03 o
   2  -4   1      483.28      436.38      4.45 o
   3  -4   1      234.96      227.27      3.44 o
   4  -4   1      106.63      107.91      2.37 o
   5  -4   1       71.23       68.22      2.23 o
   6  -4   1      175.69      175.12      3.68 o
   7  -4   1       34.37       39.82      1.89 o
  -8  -3   1        0.89        0.00      0.86 o
  -7  -3   1       68.28       70.16      3.04 o
  -6  -3   1      142.72      122.77      2.90 o
  -5  -3   1      261.43      236.40      3.34 o
  -4  -3   1      133.39      132.07      2.19 o
  -3  -3   1      895.51      920.64      7.46 o
  -2  -3   1      302.10      290.96      3.48 o
  -1  -3   1      220.55      229.71      3.47 o
   0  -3   1      473.69      453.96      6.68 o
   1  -3   1      942.33      960.83      9.86 o
   2  -3   1      486.03      483.36      6.82 o
   3  -3   1      108.51      106.52      2.05 o
   4  -3   1       48.10       43.06      2.29 o
   5  -3   1      150.04      149.41      6.28 o
   6  -3   1      273.48      280.14      4.76 o
   7  -3   1       15.98       19.79      1.41 o
   8  -3   1       13.94       14.06      1.67 o
  -8  -2   1        5.76        4.06      1.25 o
  -7  -2   1        3.51        4.18      1.12 o
  -6  -2   1       32.20       32.17      1.98 o
  -5  -2   1      265.36      260.51      4.15 o
  -4  -2   1      880.48      828.60      7.87 o
  -3  -2   1     1127.94     1217.45     10.73 o
  -2  -2   1      849.30      845.05     11.08 o
  -1  -2   1       59.87       71.33      1.09 o
   0  -2   1      943.54      958.91     11.07 o
   1  -2   1      670.69      694.76      8.85 o
   2  -2   1       61.97       65.21      1.61 o
   3  -2   1       37.08       42.07      1.24 o
   4  -2   1      132.30      131.91      2.48 o
   5  -2   1        6.70        5.37      0.68 o
   6  -2   1       19.60       20.69      1.27 o
   7  -2   1        7.30        6.18      0.94 o
   8  -2   1        1.42        0.17      0.81 o
  -8  -1   1        2.60        2.93      1.86 o
  -7  -1   1        0.53        0.20      0.80 o
  -6  -1   1      155.88      148.63      4.09 o
  -5  -1   1      229.45      231.81      3.73 o
  -4  -1   1      194.89      216.26      2.79 o
  -3  -1   1      406.15      417.53      4.45 o
  -2  -1   1      202.60      219.21      2.67 o
  -1  -1   1     1138.49     1195.44     14.69 o
   0  -1   1      418.90      411.56      5.89 o
   1  -1   1     4121.84     4144.47     59.00 o
   2  -1   1      880.85      997.60     12.29 o
   3  -1   1      151.71      158.17      3.00 o
   4  -1   1       43.76       30.66      1.12 o
   5  -1   1      180.44      202.47      3.46 o
   6  -1   1       14.38       14.41      1.07 o
   7  -1   1       24.13       19.97      1.38 o
   8  -1   1       21.89       20.17      1.91 o
  -8   0   1        1.40        0.44      0.98 o
  -7   0   1        7.90        4.46      1.75 o
  -6   0   1      269.95      259.96      5.66 o
  -5   0   1        5.07        7.23      0.76 o
  -4   0   1       88.17       92.06      1.97 o
  -3   0   1       10.31        5.41      0.41 o
  -2   0   1     3457.35     3463.57     33.21 o
  -1   0   1     2906.43     2839.63     27.49 o
   0   0   1      220.66      259.07      2.77 o
   1   0   1     3445.80     3231.39    143.65 o
   2   0   1     3316.79     3449.59     33.22 o
   3   0   1      155.17      153.27      2.85 o
   4   0   1      243.09      210.42      3.20 o
   5   0   1      456.70      469.72      6.07 o
   6   0   1        2.12        2.24      0.62 o
   7   0   1        0.15        0.49      0.57 o
   8   0   1       16.94       16.56      3.21 o
  -8   1   1        0.07        0.17      0.92 o
  -7   1   1        1.61        1.80      1.82 o
  -6   1   1      244.32      232.95      8.87 o
  -5   1   1        8.99        6.67      1.17 o
  -4   1   1        6.77        5.79      0.61 o
  -3   1   1      988.82     1047.82     10.88 o
  -2   1   1      369.48      386.67      5.43 o
  -1   1   1      849.73      813.33      9.91 o
   0   1   1       25.61       32.05      0.62 o
   1   1   1     1546.33     1568.76     15.28 o
   2   1   1     5387.72     2547.82     44.92 o
   3   1   1      144.55      142.43      5.26 o
   4   1   1      433.77      480.55      5.75 o
   5   1   1      282.31      270.79      4.00 o
   6   1   1       39.32       41.11      1.98 o
   7   1   1      110.42      112.91      3.88 o
   8   1   1        3.31        4.48      1.14 o
   9   1   1       51.62       50.57      4.04 o
  -8   2   1        3.66        1.69      1.48 o
  -7   2   1       48.00       49.78      2.58 o
  -6   2   1       82.54       78.21      2.34 o
  -5   2   1       10.31       11.34      1.16 o
  -4   2   1       48.51       52.67      1.54 o
  -3   2   1      435.60      428.42      5.27 o
  -2   2   1     1073.78     1102.12     13.75 o
  -1   2   1      610.72      596.25      7.63 o
   0   2   1     5360.32     5365.40    103.14 o
   1   2   1     2003.18     2081.19     20.51 o
   2   2   1      780.43      784.26     19.65 o
   3   2   1     1281.65     1261.39     15.95 o
   4   2   1       98.40      122.69      2.19 o
   5   2   1      189.04      200.82      2.81 o
   6   2   1       15.07       15.84      1.25 o
   7   2   1      464.19      458.44      8.22 o
   8   2   1       14.60       15.95      3.49 o
   9   2   1       18.24       17.77      1.94 o
  -7   3   1        4.24        2.53      1.29 o
  -6   3   1       24.81       26.72      1.97 o
  -5   3   1       60.10       58.61      1.89 o
  -4   3   1      625.30      635.85      7.71 o
  -3   3   1       11.99       17.87      1.00 o
  -2   3   1       12.36       14.95      0.90 o
  -1   3   1      943.32     1014.17     12.54 o
   0   3   1     3742.82     3865.26     36.98 o
   1   3   1      329.47      345.75      3.82 o
   2   3   1     1077.64     1077.06     10.89 o
   3   3   1      697.27      702.16      7.57 o
   4   3   1        3.32        7.10      0.51 o
   5   3   1       90.01       95.81      1.61 o
   6   3   1        2.70        5.15      1.37 o
   7   3   1      501.58      487.31      8.55 o
   8   3   1        8.25        7.75      1.29 o
   9   3   1        2.07        2.11      1.05 o
  -7   4   1        0.00        0.49      0.71 o
  -6   4   1        6.87        5.73      0.92 o
  -5   4   1        1.31        2.26      0.66 o
  -4   4   1      172.02      161.42      3.07 o
  -3   4   1      416.61      434.01      5.53 o
  -2   4   1       25.34       30.78      1.25 o
  -1   4   1     1470.07     1497.62     18.17 o
   0   4   1     2006.90     2061.54     22.82 o
   1   4   1        1.07        1.52      0.37 o
   2   4   1       48.81       49.83      2.09 o
   3   4   1        1.36        8.84      0.79 o
   4   4   1       36.07       43.13      1.08 o
   5   4   1       42.84       47.78      1.36 o
   6   4   1      174.67      181.67      5.79 o
   7   4   1        4.53        5.41      1.12 o
   8   4   1        1.66        0.46      0.98 o
   9   4   1        0.01        0.00      0.85 o
  -6   5   1       13.32       15.38      1.28 o
  -5   5   1        6.03        6.56      0.88 o
  -4   5   1       87.29       80.63      2.14 o
  -3   5   1      208.90      212.97      3.44 o
  -2   5   1       61.00       71.85      1.62 o
  -1   5   1       36.49       40.48      1.32 o
   0   5   1       73.48       88.99      1.84 o
   1   5   1     1312.69     1316.51     13.33 o
   2   5   1      349.34      387.97      4.03 o
   3   5   1      305.10      311.61      4.95 o
   4   5   1       44.32       46.85      1.23 o
   5   5   1      179.56      155.93      3.84 o
   6   5   1       69.92       72.38      2.11 o
   7   5   1      163.88      165.88      4.04 o
   8   5   1        4.87        7.40      1.32 o
  -6   6   1        4.89        6.86      1.03 o
  -5   6   1       10.26        9.71      1.03 o
  -4   6   1        3.85        2.01      0.59 o
  -3   6   1        2.64        3.20      0.63 o
  -2   6   1        0.86        1.07      0.37 o
  -1   6   1        0.05        0.16      0.51 o
   0   6   1       53.10       62.28      1.39 o
   1   6   1      383.52      380.70      4.52 o
   2   6   1        5.98       13.46      1.71 o
   3   6   1        5.20        4.72      0.58 o
   4   6   1       36.44       40.63      1.36 o
   5   6   1      259.70      238.82      6.74 o
   6   6   1        1.56        0.40      1.06 o
   7   6   1        0.81        0.96      0.92 o
  -5   7   1       34.53       33.32      1.70 o
  -4   7   1       10.05       11.19      1.34 o
  -3   7   1       30.60       31.68      1.67 o
  -2   7   1       51.03       47.64      1.82 o
  -1   7   1      125.93      123.06      4.51 o
   0   7   1      170.92      159.51      3.72 o
   1   7   1        1.05        0.29      0.34 o
   2   7   1        9.87       10.75      1.97 o
   3   7   1      488.67      497.81      8.79 o
   4   7   1       85.84       83.27      2.86 o
   5   7   1      116.19      117.48      4.75 o
   6   7   1       17.04       13.38      2.03 o
   7   7   1        8.85       11.62      3.36 o
   8   7   1        4.17        3.64      1.24 o
  -4   8   1       10.15       11.39      2.21 o
  -3   8   1       23.22       24.37      2.59 o
  -2   8   1       76.76       68.94      3.72 o
  -1   8   1      261.18      265.06      7.68 o
   0   8   1       57.43       56.82      2.63 o
   1   8   1      177.63      181.10      3.89 o
   2   8   1        0.03        0.24      0.47 o
   3   8   1      741.57      685.75      9.86 o
   4   8   1      154.83      153.90      5.53 o
   5   8   1       17.07       14.15      2.13 o
   6   8   1       18.92       16.51      1.76 o
   7   8   1       62.31       57.48      2.83 o
  -3   9   1        4.33        2.71      1.18 o
  -2   9   1        8.68        8.25      1.74 o
  -1   9   1        8.01        8.31      1.58 o
   0   9   1       11.46        9.04      1.50 o
   1   9   1       17.71       15.03      1.28 o
   2   9   1        4.13        5.50      0.87 o
   3   9   1       38.28       40.88      2.90 o
   4   9   1       40.23       50.12      3.25 o
   5   9   1        2.34        1.48      1.00 o
   6   9   1        4.65        2.35      1.09 o
   7   9   1       26.80       26.22      2.93 o
  -2  10   1       56.02       52.43      3.63 o
  -1  10   1       59.22       57.12      3.63 o
   0  10   1        0.26        0.00      0.75 o
   1  10   1       17.22       19.98      1.51 o
   2  10   1       88.03       85.34      2.72 o
   3  10   1        0.27        0.86      0.88 o
   4  10   1       35.54       31.78      2.29 o
   5  10   1        0.01        0.00      0.82 o
   6  10   1       27.91       18.54      2.67 o
  -1  11   1        4.82        5.08      1.57 o
   0  11   1        1.34        3.10      1.23 o
   1  11   1       51.65       55.02      3.44 o
   2  11   1       47.97       55.24      2.75 o
   3  11   1       29.22       25.24      2.14 o
   4  11   1        1.57        0.00      0.95 o
  -1 -11   2        0.30        0.88      1.39 o
  -4 -10   2        3.94        4.97      1.78 o
  -3 -10   2        1.95        3.73      1.67 o
  -2 -10   2        4.91        9.44      3.40 o
  -1 -10   2        4.24        6.94      1.55 o
   1 -10   2        2.76        3.67      1.37 o
   2 -10   2        7.52        4.65      1.55 o
  -5  -9   2       18.29       23.68      4.20 o
  -4  -9   2        7.85        7.64      2.50 o
  -3  -9   2       33.30       30.39      3.54 o
  -2  -9   2       43.28       50.71      2.62 o
  -1  -9   2        0.02        0.00      0.84 o
   0  -9   2       26.81       32.83      2.39 o
   1  -9   2       19.78       23.80      2.39 o
   2  -9   2       83.94       74.29      4.20 o
   3  -9   2        3.13        5.01      1.50 o
  -6  -8   2       21.60       19.46      2.23 o
  -5  -8   2       50.10       42.12      3.72 o
  -4  -8   2        2.66        2.83      1.81 o
  -3  -8   2        2.36        2.56      1.97 o
  -2  -8   2      239.04      236.72      8.03 o
  -1  -8   2      124.73      137.58      3.75 o
   0  -8   2       35.87       36.69      1.57 o
   1  -8   2       30.21       27.91      2.28 o
   2  -8   2       73.13       75.75      3.98 o
   3  -8   2      167.77      158.95      6.31 o
   4  -8   2       20.34       22.72      2.74 o
   5  -8   2       21.46       22.40      2.44 o
  -7  -7   2        5.95        7.35      1.58 o
  -6  -7   2        4.11        4.16      1.22 o
  -5  -7   2       14.91       16.15      2.56 o
  -4  -7   2       62.06       48.29      3.67 o
  -3  -7   2       46.34       41.18      5.07 o
  -2  -7   2      138.16      143.52      6.64 o
  -1  -7   2      224.39      204.48      3.52 o
   0  -7   2       46.27       43.18      1.27 o
   2  -7   2       54.52       53.92      2.16 o
   3  -7   2      189.20      196.40      3.54 o
   4  -7   2       18.06       24.21      1.36 o
   5  -7   2        3.20        1.90      0.72 o
   6  -7   2        1.09        0.67      1.07 o
  -7  -6   2       57.86       74.80      2.29 o
  -6  -6   2        0.14        0.00      0.53 o
  -5  -6   2       24.94       15.95      1.29 o
  -4  -6   2       70.56       73.33      2.18 o
  -3  -6   2      481.51      482.11      5.56 o
  -2  -6   2        8.10        3.98      1.69 o
  -1  -6   2       49.69       48.59      1.41 o
   0  -6   2       24.45       24.50      1.10 o
   1  -6   2       27.77       24.89      2.07 o
   2  -6   2      216.08      216.47      3.43 o
   3  -6   2       83.27       84.28      2.08 o
   4  -6   2       17.06       14.87      1.07 o
   5  -6   2       91.15       91.19      2.51 o
   6  -6   2       59.43       58.79      3.00 o
  -7  -5   2       45.35       48.49      2.96 o
  -6  -5   2       40.81       40.27      1.56 o
  -5  -5   2       40.11       40.07      1.47 o
  -4  -5   2       62.25       51.94      1.81 o
  -3  -5   2      413.16      395.21      4.69 o
  -2  -5   2      362.45      356.29      3.97 o
  -1  -5   2      235.70      259.68      3.59 o
   0  -5   2       30.45       31.62      1.15 o
   1  -5   2      514.51      502.79      5.84 o
   2  -5   2      242.94      243.45      3.07 o
   3  -5   2       31.71       29.95      1.18 o
   4  -5   2       76.35       74.23      1.99 o
   5  -5   2       14.28       14.19      1.09 o
   6  -5   2       78.14       80.14      2.45 o
   7  -5   2        4.70        2.53      0.81 o
  -7  -4   2       14.22       14.39      2.77 o
  -6  -4   2       11.43       11.77      0.98 o
  -5  -4   2      122.86      123.70      2.44 o
  -4  -4   2      616.59      575.78      7.39 o
  -3  -4   2       54.38       42.86      1.42 o
  -2  -4   2      740.71      831.83      7.69 o
  -1  -4   2       35.45       31.98      1.24 o
   0  -4   2      850.55      893.81      9.47 o
   1  -4   2      265.03      237.35      3.96 o
   2  -4   2      199.36      206.82      2.63 o
   3  -4   2        4.20        4.15      0.52 o
   4  -4   2       44.04       44.53      1.47 o
   5  -4   2       63.01       62.68      2.69 o
   6  -4   2       24.47       26.25      1.51 o
   7  -4   2       47.99       49.99      2.74 o
  -8  -3   2        0.40        0.97      1.16 o
  -7  -3   2        0.17        0.00      0.83 o
  -6  -3   2       21.84       26.89      3.05 o
  -5  -3   2      310.63      306.15      5.50 o
  -4  -3   2      315.34      309.00      3.90 o
  -3  -3   2        1.25        0.46      0.37 o
  -2  -3   2       64.91       78.03      1.67 o
  -1  -3   2      642.82      624.23      6.72 o
   0  -3   2      246.44      243.24      3.32 o
   1  -3   2      539.68      585.62      8.96 o
   2  -3   2        1.37        0.95      0.42 o
   3  -3   2      115.99      112.36      2.13 o
   4  -3   2       11.63       10.56      1.13 o
   5  -3   2        7.32        6.96      0.78 o
   6  -3   2      103.28      108.07      2.72 o
   7  -3   2       51.24       52.63      3.24 o
   8  -3   2       20.18       16.73      1.45 o
  -8  -2   2        4.76        4.45      1.45 o
  -7  -2   2        8.41       11.13      2.24 o
  -6  -2   2       78.16       87.67      6.31 o
  -5  -2   2      236.10      239.36      3.37 o
  -4  -2   2        3.66        3.33      0.52 o
  -3  -2   2        7.46        5.99      0.53 o
  -2  -2   2       34.85       41.52      1.45 o
  -1  -2   2     2714.85     2583.59     25.21 o
   0  -2   2      766.54      788.56      8.12 o
   1  -2   2      180.05      175.94     10.62 o
   2  -2   2      707.37      711.90     11.68 o
   3  -2   2      694.03      680.36      7.51 o
   4  -2   2      301.57      307.38      4.31 o
   5  -2   2        7.61        5.86      0.71 o
   6  -2   2       41.13       39.66      1.58 o
   7  -2   2        0.51        0.59      0.54 o
   8  -2   2       58.71       58.55      2.29 o
  -8  -1   2       33.31       38.40      3.88 o
  -7  -1   2      130.68      139.53      6.32 o
  -6  -1   2       71.95       70.13      2.88 o
  -5  -1   2        4.67        3.87      1.22 o
  -4  -1   2      108.96      127.10      2.51 o
  -3  -1   2      139.96      127.33      1.83 o
  -2  -1   2       33.71       47.00      1.46 o
  -1  -1   2     1611.78     1609.18     16.74 o
   0  -1   2     2347.00     2267.61     23.12 o
   1  -1   2     6097.53     5896.61     92.47 o
   2  -1   2        0.89        0.81      0.44 o
   3  -1   2      746.61      766.35     10.12 o
   4  -1   2      880.66      911.00      9.86 o
   5  -1   2      466.08      467.29      6.34 o
   6  -1   2       20.30       16.21      1.10 o
   7  -1   2       19.71       18.47      1.31 o
   8  -1   2       19.72       23.93      1.60 o
  -8   0   2        5.16        7.21      2.08 o
  -7   0   2       58.85       55.78      3.92 o
  -6   0   2       13.02       17.13      4.53 o
  -5   0   2       54.35       48.87      2.21 o
  -4   0   2       11.07       13.47      0.75 o
  -3   0   2     2524.68     2630.71     22.17 o
  -2   0   2      378.42      408.95      5.91 o
  -1   0   2     1433.29     1378.99     13.61 o
   0   0   2     2263.81     2318.48     22.35 o
   1   0   2     1233.45     1240.25     12.25 o
   2   0   2     8959.79     8202.63    376.70 o
   3   0   2      443.85      433.64      5.00 o
   4   0   2      649.49      679.00      6.55 o
   5   0   2       73.54       68.78      1.79 o
   6   0   2       59.52       55.71      1.80 o
   7   0   2        3.88        2.22      0.73 o
   8   0   2        0.37        0.92      0.80 o
   9   0   2        4.63        6.44      1.93 o
  -7   1   2       14.72       13.38      1.61 o
  -6   1   2      156.20      135.00      4.01 o
  -5   1   2       42.99       40.80      1.54 o
  -4   1   2       32.82       26.29      1.21 o
  -3   1   2      261.54      268.99      3.72 o
  -2   1   2      510.53      517.84     11.33 o
  -1   1   2      154.20      194.60      3.09 o
   0   1   2      808.03      857.54      8.61 o
   1   1   2      130.05      137.34      1.77 o
   2   1   2       77.69      103.42      1.58 o
   3   1   2     1496.90     1407.44     28.32 o
   4   1   2        1.42        1.54      0.57 o
   5   1   2       55.27       59.39      1.38 o
   6   1   2        0.32        0.42      0.46 o
   7   1   2       11.38       12.40      1.09 o
   8   1   2        4.00        2.25      0.95 o
   9   1   2        0.04        1.31      0.96 o
  -7   2   2       21.27       18.74      2.36 o
  -6   2   2      116.71      110.44      8.73 o
  -5   2   2        2.82        3.57      0.67 o
  -4   2   2      313.47      311.79      4.88 o
  -3   2   2        0.67        1.86      0.39 o
  -2   2   2        6.66        7.20      0.63 o
  -1   2   2      597.72      566.84      6.10 o
   0   2   2     3923.26     3980.60     77.00 o
   1   2   2     1402.27     1422.73     17.87 o
   2   2   2     2324.05     2270.47     37.48 o
   3   2   2      146.29      142.90      2.71 o
   4   2   2      403.63      428.46      5.20 o
   5   2   2        2.13        3.66      0.49 o
   6   2   2       34.32       35.91      1.76 o
   7   2   2      168.55      169.37      6.46 o
   8   2   2       16.67       17.30      1.67 o
   9   2   2        1.48        0.54      0.85 o
  -7   3   2       44.41       45.96      2.59 o
  -6   3   2        3.22        2.72      0.76 o
  -5   3   2      139.89      139.74      3.05 o
  -4   3   2      364.25      357.85      5.11 o
  -3   3   2      508.09      521.91      6.34 o
  -2   3   2       93.09      107.31      2.42 o
  -1   3   2      257.90      276.89      3.42 o
   0   3   2      316.44      325.72      3.75 o
   1   3   2      893.34      948.11     19.70 o
   2   3   2       32.71       39.24      0.85 o
   3   3   2      503.16      507.51      6.85 o
   4   3   2       94.94      100.09      2.47 o
   5   3   2      309.84      294.05      3.19 o
   7   3   2      344.23      356.47     11.91 o
   8   3   2        3.44        3.13      1.03 o
   9   3   2       18.35       19.64      1.90 o
  -7   4   2        0.17        0.00      1.48 o
  -6   4   2       42.31       47.35      1.98 o
  -5   4   2       32.11       32.69      1.52 o
  -4   4   2      286.51      290.44      4.54 o
  -3   4   2      132.20      120.58      2.42 o
  -2   4   2      265.75      263.71      3.66 o
  -1   4   2       15.77       30.06      0.94 o
   0   4   2      320.99      313.16      3.74 o
   1   4   2     2505.51     2618.70     38.63 o
   2   4   2      101.37      114.28      1.68 o
   3   4   2      245.03      256.55      3.13 o
   4   4   2      992.31     1063.74      9.71 o
   5   4   2      294.40      284.19      4.09 o
   6   4   2       58.38       59.52      1.60 o
   7   4   2      106.30      114.37      3.41 o
   8   4   2       61.04       58.93      4.01 o
   9   4   2       38.63       38.79      3.57 o
  -6   5   2       26.60       27.73      1.64 o
  -5   5   2        0.11        0.20      0.50 o
  -4   5   2      330.53      305.11      4.77 o
  -3   5   2        9.21       10.28      0.87 o
  -2   5   2      140.03      136.62      2.42 o
  -1   5   2      159.22      162.88      2.59 o
   0   5   2     2801.30     2882.08     39.79 o
   1   5   2      451.04      430.25      6.48 o
   2   5   2      135.65      141.10      3.77 o
   3   5   2        0.59        0.76      0.29 o
   4   5   2        7.09       10.09      0.64 o
   5   5   2      514.69      481.13      5.24 o
   6   5   2      451.85      443.77      7.56 o
   7   5   2       31.41       25.65      2.68 o
  -6   6   2       15.73       15.57      1.35 o
  -5   6   2       21.85       20.75      1.38 o
  -4   6   2        0.56        0.46      0.84 o
  -3   6   2       37.28       37.45      1.42 o
  -2   6   2      366.93      362.34      4.80 o
  -1   6   2      629.16      638.07     10.41 o
   0   6   2      132.90      145.12      2.51 o
   1   6   2        3.43        2.16      0.48 o
   2   6   2       23.32       25.49      1.10 o
   3   6   2      331.32      306.39      4.33 o
   4   6   2       20.09       19.22      1.03 o
   5   6   2       32.93       31.09      1.32 o
   6   6   2       72.79       66.90      2.71 o
   7   6   2       28.61       26.98      2.41 o
  -5   7   2       35.19       30.45      3.14 o
  -4   7   2       14.30       10.48      1.88 o
  -3   7   2        1.21        0.04      0.81 o
  -2   7   2       38.21       33.06      2.44 o
  -1   7   2      416.16      400.02      9.74 o
   0   7   2      336.15      333.45      7.48 o
   1   7   2       19.47       15.28      1.08 o
   2   7   2      350.06      341.19      4.78 o
   3   7   2      197.06      181.17      3.21 o
   4   7   2      427.82      419.36      5.72 o
   5   7   2        0.98        0.63      0.88 o
   6   7   2        1.14        1.61      1.03 o
   7   7   2       19.52       15.28      1.73 o
   8   7   2       17.69       14.94      2.30 o
  -4   8   2       10.74       12.12      2.19 o
  -3   8   2       86.78       91.03      4.65 o
  -2   8   2       41.72       47.41      3.10 o
  -1   8   2       55.89       57.35      3.20 o
   0   8   2       19.09       12.82      1.49 o
   1   8   2      318.31      306.34      5.48 o
   2   8   2        9.69        6.80      1.51 o
   3   8   2      134.15      132.98      7.25 o
   4   8   2       83.52       84.03      2.56 o
   5   8   2       30.71       14.96      2.62 o
   6   8   2       39.45       39.71      3.10 o
   7   8   2       15.75       18.29      2.39 o
   8   8   2       32.51       30.44      4.61 o
  -3   9   2       59.97       60.60      4.00 o
  -2   9   2        7.09       10.76      1.87 o
  -1   9   2       11.33        5.29      1.37 o
   0   9   2       14.81       15.37      1.88 o
   1   9   2        1.48        0.19      0.44 o
   2   9   2        2.07        0.63      0.49 o
   3   9   2        5.03        5.90      1.10 o
   4   9   2       10.50        6.49      2.99 o
   5   9   2        2.66        0.14      1.67 o
   6   9   2        0.03        0.51      1.18 o
   7   9   2       12.06       14.10      2.45 o
  -2  10   2        7.33        7.84      1.83 o
  -1  10   2       19.77       19.56      2.34 o
   0  10   2       19.98       15.21      2.02 o
   1  10   2      244.50      247.37      5.19 o
   2  10   2      199.40      204.35      4.62 o
   3  10   2        1.93        3.53      1.27 o
   4  10   2        5.07        2.77      1.35 o
   5  10   2       54.69       55.76      3.72 o
   6  10   2       96.35       87.94      4.82 o
  -1  11   2       23.44       21.73      2.62 o
   0  11   2       49.46       47.11      3.40 o
   1  11   2       30.52       38.10      2.91 o
   2  11   2       94.94      102.80      3.31 o
   3  11   2        0.44        2.38      1.22 o
   4  11   2       17.93       15.79      2.30 o
   5  11   2       19.10       19.12      2.54 o
  -3 -10   3        0.61        1.23      1.52 o
  -2 -10   3       36.31       51.34      2.91 o
  -1 -10   3       26.78       37.79      3.19 o
   2 -10   3        9.28       10.94      2.13 o
  -4  -9   3        1.78        2.28      1.36 o
  -3  -9   3        1.01        0.81      1.41 o
  -2  -9   3        2.92        1.81      1.16 o
  -1  -9   3      312.54      341.36      9.44 o
   0  -9   3       17.01       18.46      1.84 o
   1  -9   3        9.12        9.94      1.75 o
   2  -9   3       27.11       21.74      2.50 o
   3  -9   3       14.84       13.22      2.27 o
  -5  -8   3        0.62        0.15      1.96 o
  -4  -8   3        4.22        5.19      1.33 o
  -3  -8   3      138.54      163.30      4.63 o
  -2  -8   3        0.04        0.00      1.00 o
  -1  -8   3      347.96      363.73      7.25 o
   0  -8   3        0.42        1.22      0.97 o
   1  -8   3        0.50        0.00      0.57 o
   2  -8   3        0.06        0.00      0.66 o
   3  -8   3      224.63      219.67      7.68 o
   4  -8   3       38.02       39.44      2.12 o
  -6  -7   3        0.00        0.00      1.13 o
  -5  -7   3        7.47        8.11      2.01 o
  -4  -7   3       32.11       32.90      1.75 o
  -3  -7   3      227.51      237.95      4.37 o
  -2  -7   3        2.40        3.24      0.65 o
  -1  -7   3        9.96       11.29      0.89 o
   0  -7   3        3.60        3.15      0.49 o
   1  -7   3      350.94      366.41      3.96 o
   2  -7   3       22.52       23.10      2.21 o
   3  -7   3        5.00        3.92      0.91 o
   4  -7   3        6.62        6.41      0.84 o
   5  -7   3       29.02       28.87      1.57 o
  -6  -6   3        4.45        3.93      0.90 o
  -5  -6   3        4.79        2.59      0.96 o
  -4  -6   3      123.12      138.74      3.43 o
  -3  -6   3      297.53      304.00      4.19 o
  -2  -6   3        2.55        2.47      0.56 o
  -1  -6   3       10.26        9.82      0.76 o
   0  -6   3      188.80      195.25      2.49 o
   1  -6   3      374.37      370.82      3.85 o
   2  -6   3       63.84       58.09      3.35 o
   3  -6   3       46.73       42.57      1.49 o
   4  -6   3       41.53       42.90      1.87 o
   5  -6   3      276.56      283.72      4.89 o
   6  -6   3        0.84        1.01      0.69 o
  -7  -5   3        7.74        8.93      1.61 o
  -6  -5   3       26.14       28.47      1.69 o
  -5  -5   3        2.30        5.45      1.16 o
  -4  -5   3        0.59        1.11      0.57 o
  -3  -5   3       26.53       30.81      1.36 o
  -2  -5   3      257.43      244.73      3.40 o
  -1  -5   3       31.94       36.91      0.95 o
   0  -5   3      234.43      239.58      2.72 o
   1  -5   3        1.66        0.78      0.32 o
   2  -5   3      446.59      448.45      5.32 o
   3  -5   3      301.06      296.46      4.89 o
   4  -5   3       21.20       21.74      1.19 o
   5  -5   3      121.00      128.49      3.65 o
   6  -5   3       48.56       52.36      1.99 o
   7  -5   3        1.53        0.84      0.68 o
  -7  -4   3        0.01        1.06      1.06 o
  -6  -4   3       14.55       16.27      1.18 o
  -5  -4   3      365.18      342.07      4.69 o
  -4  -4   3      264.93      242.34      3.58 o
  -3  -4   3       18.21       11.55      0.82 o
  -2  -4   3       10.74        8.64      0.65 o
  -1  -4   3      896.28      866.22      7.21 o
   0  -4   3      441.21      443.05      4.39 o
   1  -4   3      205.12      198.64      2.28 o
   2  -4   3      211.38      207.18      2.74 o
   3  -4   3      143.64      131.23      2.50 o
   4  -4   3        0.55        1.28      0.54 o
   5  -4   3        1.14        1.38      0.54 o
   6  -4   3      131.18      140.67      3.22 o
   7  -4   3        0.01        0.35      0.63 o
  -7  -3   3       68.69       78.45      5.42 o
  -6  -3   3        0.87        1.45      0.90 o
  -5  -3   3      288.54      282.42      4.01 o
  -4  -3   3      188.30      190.98      2.99 o
  -3  -3   3       95.16       96.71      1.90 o
  -2  -3   3       84.27       97.46      1.78 o
  -1  -3   3      803.57      797.73      6.57 o
   0  -3   3      218.22      207.07      4.22 o
   1  -3   3     1492.23     1572.56     13.60 o
   2  -3   3      166.70      188.23      2.97 o
   3  -3   3      375.65      368.49      4.11 o
   4  -3   3      214.22      203.25      3.36 o
   5  -3   3      390.50      380.12      5.44 o
   6  -3   3       10.37        9.48      0.97 o
   7  -3   3        0.19        0.47      0.72 o
   8  -3   3       25.22       27.39      1.73 o
  -7  -2   3      178.54      191.68      5.43 o
  -6  -2   3       81.13       75.78      3.16 o
  -5  -2   3        9.09       11.54      0.99 o
  -4  -2   3      102.43      105.48      2.05 o
  -3  -2   3      637.10      563.72      5.88 o
  -2  -2   3      596.62      542.59      5.51 o
  -1  -2   3       60.94       79.96      1.34 o
   0  -2   3     1192.87     1245.43     12.61 o
   1  -2   3       14.83       19.99      0.76 o
   2  -2   3       31.46       26.41      1.07 o
   3  -2   3        9.03        7.36      0.61 o
   4  -2   3        7.09        7.10      0.65 o
   5  -2   3      509.13      501.07      8.16 o
   6  -2   3       19.45       19.93      1.43 o
   7  -2   3       10.41       12.52      1.16 o
   8  -2   3       85.57       99.99      2.98 o
  -7  -1   3       58.56       65.19      3.67 o
  -6  -1   3       80.29       80.06      7.38 o
  -5  -1   3        0.25        0.00      0.60 o
  -4  -1   3        5.41        5.88      0.59 o
  -3  -1   3      186.59      151.17      2.27 o
  -2  -1   3     2042.26     2088.87     17.75 o
  -1  -1   3      851.66      826.18      8.61 o
   0  -1   3      403.78      442.67      6.49 o
   1  -1   3        7.51       26.99      0.81 o
   2  -1   3       26.04       21.58      1.62 o
   3  -1   3     1334.38     1386.30     12.14 o
   4  -1   3      112.42      106.61      1.78 o
   5  -1   3       58.26       59.88      1.72 o
   6  -1   3        5.57        7.12      0.90 o
   7  -1   3      102.86      104.06      2.74 o
   8  -1   3       73.58       80.58      2.60 o
  -7   0   3        1.18        0.89      1.00 o
  -6   0   3        0.01        0.27      0.76 o
  -5   0   3       17.26       15.24      1.48 o
  -4   0   3       14.36       12.90      0.96 o
  -3   0   3       97.73      107.42      1.76 o
  -2   0   3     3132.76     3075.20     25.64 o
  -1   0   3      487.83      464.73      5.20 o
   0   0   3        1.34        0.07      0.23 o
   1   0   3     8476.78     8160.20    170.44 o
   2   0   3     9795.86     9000.02    292.62 o
   3   0   3      345.00      321.78     11.90 o
   4   0   3       59.26       63.38      1.46 o
   5   0   3      333.66      362.24      6.90 o
   6   0   3      427.65      444.78      7.43 o
   7   0   3      326.74      331.15      5.31 o
   8   0   3       24.20       23.90      1.54 o
   9   0   3        0.02        1.06      0.95 o
  -7   1   3        0.00        0.34      0.79 o
  -6   1   3       47.75       48.43      2.57 o
  -5   1   3        2.49        3.84      0.94 o
  -4   1   3      110.74      109.36      2.36 o
  -3   1   3       21.37       18.57      0.77 o
  -2   1   3        0.62        0.27      0.22 o
  -1   1   3     1186.76     1278.47     12.93 o
   0   1   3      258.07      297.19      3.54 o
   1   1   3        0.00        0.00      0.25 o
   2   1   3      797.45      769.98      8.09 o
   3   1   3      648.09      687.59      7.48 o
   4   1   3      126.44      148.22      2.10 o
   5   1   3        3.34        3.49      0.49 o
   6   1   3      255.73      241.86      3.96 o
   7   1   3      107.98      100.43      2.57 o
   8   1   3       11.14       11.17      1.65 o
   9   1   3        1.55        0.88      0.93 o
  -7   2   3        2.62        1.67      0.97 o
  -6   2   3       74.54       77.44      3.15 o
  -5   2   3       89.92       94.00      3.21 o
  -4   2   3      442.56      428.64      7.37 o
  -3   2   3      343.70      316.74      4.42 o
  -2   2   3       58.32       56.33      1.18 o
  -1   2   3      843.63      893.82      9.38 o
   0   2   3     1492.71     1478.60     14.71 o
   1   2   3      281.12      281.77      3.36 o
   2   2   3        1.41        0.35      0.23 o
   3   2   3       16.18       22.77      1.17 o
   4   2   3      673.08      778.78      8.60 o
   6   2   3       13.78        9.05      0.80 o
   7   2   3       40.86       40.93      1.63 o
   8   2   3       25.35       20.95      2.62 o
   9   2   3       10.98        8.06      1.37 o
  -7   3   3       18.32       17.76      2.69 o
  -6   3   3        1.57        2.45      1.00 o
  -5   3   3       14.00       16.41      1.19 o
  -4   3   3      133.93      131.50      2.81 o
  -3   3   3       25.75       27.03      1.16 o
  -2   3   3       13.51       11.35      0.71 o
  -1   3   3      111.21      107.69      1.86 o
   0   3   3       43.98       58.01      1.40 o
   1   3   3     6130.13     6295.63     60.19 o
   2   3   3       36.54       37.71      1.44 o
   3   3   3      141.88      154.08      2.32 o
   4   3   3      479.30      489.23      5.00 o
   5   3   3      403.77      421.34      4.12 o
   6   3   3      125.99      129.66      2.02 o
   7   3   3        0.16        0.00      0.42 o
   8   3   3        3.75        1.88      0.90 o
   9   3   3       26.56       29.28      2.21 o
  -6   4   3      164.82      182.12      7.04 o
  -5   4   3       87.27       85.19      2.47 o
  -4   4   3       57.88       46.24      1.83 o
  -3   4   3       75.04       70.35      1.86 o
  -2   4   3      148.74      164.04      2.77 o
  -1   4   3     1780.18     1860.22     18.64 o
   0   4   3       76.23       96.95      1.69 o
   1   4   3     2576.55     2720.80     32.95 o
   2   4   3      147.25      155.37      3.16 o
   3   4   3        0.89        2.79      0.66 o
   4   4   3       84.04       87.31      1.58 o
   5   4   3      291.55      270.40      3.02 o
   6   4   3       84.04       73.37      1.72 o
   7   4   3      194.60      193.05      4.42 o
   8   4   3       75.05       73.03      2.84 o
   9   4   3       20.48       23.13      2.48 o
  -6   5   3      112.08      115.43      3.17 o
  -5   5   3       21.10       21.48      1.42 o
  -4   5   3       29.08       33.47      1.49 o
  -3   5   3        3.94        5.16      0.99 o
  -2   5   3      712.36      699.37      8.00 o
  -1   5   3      126.71      107.20      2.00 o
   0   5   3      289.78      276.50      3.60 o
   1   5   3      114.19      146.55      2.47 o
   2   5   3       81.60       99.86      2.02 o
   3   5   3     1892.39     1923.90     19.35 o
   4   5   3      171.81      200.24      3.27 o
   5   5   3       28.41       30.05      1.28 o
   6   5   3       19.74       16.40      1.12 o
   7   5   3       42.78       46.65      2.42 o
  -5   6   3        4.71        3.85      0.84 o
  -4   6   3       34.57       37.77      1.58 o
  -3   6   3       66.35       63.56      3.25 o
  -2   6   3      198.57      183.68      3.88 o
  -1   6   3      253.19      251.58      4.70 o
   0   6   3       95.01      108.90      1.69 o
   1   6   3       45.54       40.44      1.38 o
   2   6   3      586.33      644.35      7.52 o
   3   6   3      589.12      582.78      7.07 o
   4   6   3      176.10      172.55      3.13 o
   5   6   3        0.00        0.00      0.71 o
   6   6   3        5.48        6.64      1.30 o
   7   6   3      365.45      375.84      8.55 o
  -5   7   3        0.94        1.13      1.19 o
  -4   7   3       39.51       44.44      3.32 o
  -3   7   3       34.05       31.14      2.60 o
  -2   7   3        1.91        5.31      1.31 o
  -1   7   3       11.46        9.67      1.48 o
   0   7   3      106.94      104.76      2.28 o
   1   7   3        4.11        3.94      0.65 o
   2   7   3        0.78        0.39      0.43 o
   3   7   3      441.63      454.62      6.05 o
   4   7   3       58.13       61.03      2.01 o
   5   7   3       32.45       28.57      1.41 o
   6   7   3       39.98       43.07      2.37 o
   7   7   3      336.80      359.41      7.17 o
   8   7   3       64.83       65.34      3.00 o
  -4   8   3       26.79       27.75      2.99 o
  -3   8   3      164.25      160.33      6.35 o
  -2   8   3        0.77        0.20      0.73 o
  -1   8   3        3.18        2.38      1.01 o
   0   8   3      284.15      274.02      7.73 o
   1   8   3      978.11      970.37     20.33 o
   2   8   3        7.95        8.15      0.87 o
   3   8   3       35.73       37.52      1.53 o
   4   8   3       35.20       31.31      4.40 o
   5   8   3      152.77      139.01      4.02 o
   6   8   3      188.81      189.39      6.59 o
   7   8   3       81.01       86.29      3.44 o
   8   8   3       11.99       11.24      1.75 o
  -3   9   3       43.31       52.26      3.78 o
  -2   9   3        2.86        5.59      1.49 o
  -1   9   3       10.04        7.74      1.60 o
   0   9   3        0.18        0.45      0.74 o
   1   9   3       16.74       17.88      1.40 o
   2   9   3        1.65        0.82      0.54 o
   3   9   3      166.59      173.32      4.08 o
   4   9   3        0.03        0.28      0.54 o
   5   9   3       45.88       56.72      3.56 o
   6   9   3       41.81       47.73      3.43 o
   7   9   3       14.51       13.80      3.47 o
  -2  10   3        1.09        0.25      1.03 o
  -1  10   3       50.09       54.28      3.59 o
   0  10   3       14.67       13.25      1.98 o
   1  10   3       23.94       24.70      2.45 o
   2  10   3       93.70       98.94      4.67 o
   3  10   3        7.58        7.45      2.20 o
   4  10   3        9.42        3.74      1.86 o
   5  10   3       13.33       14.33      4.62 o
   6  10   3       47.64       49.82      3.72 o
   0  11   3      110.79      114.48      5.37 o
   1  11   3        1.60        1.65      1.07 o
   2  11   3       15.29       18.34      1.62 o
   3  11   3       26.27       25.26      1.84 o
   4  11   3       78.83       81.86      4.44 o
   5  11   3       21.19       18.44      2.62 o
  -1 -10   4        0.03        1.09      1.10 o
  -3  -9   4       33.28       41.54      3.35 o
  -2  -9   4        3.98        2.36      1.24 o
  -1  -9   4        7.98        8.61      1.56 o
   0  -9   4       15.11       15.41      1.80 o
   2  -9   4        0.89        0.86      1.09 o
   3  -9   4        5.10        7.45      1.91 o
  -5  -8   4        0.00        0.00      1.29 o
  -4  -8   4       34.58       39.46      3.01 o
  -3  -8   4       83.27       89.02      3.58 o
  -2  -8   4        2.80        3.44      1.27 o
  -1  -8   4       20.82       23.90      2.03 o
   0  -8   4        6.19       11.43      1.50 o
   1  -8   4      149.34      154.04      5.23 o
   2  -8   4        1.41        0.73      0.68 o
   3  -8   4        1.32        0.38      0.63 o
   4  -8   4        1.78        1.95      0.98 o
  -5  -7   4        7.05        5.05      0.95 o
  -4  -7   4       25.65       24.55      1.98 o
  -3  -7   4       50.37       50.46      1.76 o
  -2  -7   4       62.77       64.02      1.88 o
  -1  -7   4      358.90      375.68      5.70 o
   0  -7   4      184.77      182.89      2.97 o
   1  -7   4       72.44       64.58      1.49 o
   2  -7   4      100.63      109.60      3.75 o
   3  -7   4        0.57        0.24      0.47 o
   4  -7   4        7.40        9.15      0.96 o
   5  -7   4        5.61        6.60      0.93 o
  -6  -6   4       32.02       39.31      3.59 o
  -5  -6   4       49.81       51.29      2.13 o
  -4  -6   4       19.26       18.60      1.29 o
  -3  -6   4      168.26      160.16      2.99 o
  -2  -6   4       13.22        9.97      0.91 o
  -1  -6   4      424.47      421.23      5.10 o
   0  -6   4       38.42       37.05      1.08 o
   1  -6   4      122.44      120.65      1.95 o
   2  -6   4      343.47      329.95      5.26 o
   3  -6   4       91.39       90.27      2.99 o
   4  -6   4        1.57        1.01      0.52 o
   5  -6   4        9.19        9.56      1.03 o
   6  -6   4       69.57       73.28      2.56 o
  -6  -5   4       41.85       41.35      2.11 o
  -5  -5   4       37.62       38.61      1.64 o
  -4  -5   4      112.22      111.17      2.47 o
  -3  -5   4      114.97      106.08      2.32 o
  -2  -5   4       11.07       12.73      0.92 o
  -1  -5   4      325.95      310.08      4.00 o
   0  -5   4      159.80      162.79      2.22 o
   1  -5   4        0.38        0.35      0.28 o
   2  -5   4       85.68       92.80      3.13 o
   3  -5   4       51.70       54.71      1.67 o
   4  -5   4      238.84      229.68      6.40 o
   5  -5   4       45.27       43.56      1.73 o
   6  -5   4       30.72       33.09      3.83 o
   7  -5   4        3.06        3.71      1.36 o
  -6  -4   4        0.18        0.00      0.62 o
  -5  -4   4       14.98       21.63      1.27 o
  -4  -4   4      162.42      152.05      4.62 o
  -3  -4   4       38.79       38.13      1.37 o
  -2  -4   4       11.05       11.18      0.83 o
  -1  -4   4       63.02       55.21      1.43 o
   0  -4   4      215.40      214.09      2.53 o
   1  -4   4        0.44        0.23      0.31 o
   2  -4   4        6.17        7.27      0.52 o
   3  -4   4       91.06       80.42      1.69 o
   4  -4   4      232.69      232.15      4.45 o
   5  -4   4      268.94      269.76      4.52 o
   6  -4   4       74.96       73.31      2.85 o
   7  -4   4        0.45        1.35      0.61 o
  -7  -3   4       41.55       43.43      2.96 o
  -6  -3   4       11.25       10.94      1.61 o
  -5  -3   4        0.71        2.47      0.65 o
  -4  -3   4        5.69        4.23      0.66 o
  -3  -3   4      108.41       99.94      2.06 o
  -2  -3   4        1.33        1.48      0.67 o
  -1  -3   4       66.47       70.43      1.22 o
   0  -3   4       78.43       77.85      1.29 o
   1  -3   4      163.16      179.26      2.25 o
   2  -3   4       59.59       69.46      1.26 o
   3  -3   4       27.79       27.72      1.30 o
   4  -3   4      128.98      128.17      2.73 o
   5  -3   4      107.49      109.02      6.22 o
   6  -3   4       17.66       20.45      1.29 o
   7  -3   4       16.98       18.16      1.67 o
   8  -3   4       33.83       34.14      1.90 o
  -7  -2   4       58.10       62.15      3.25 o
  -6  -2   4       30.29       29.27      2.25 o
  -5  -2   4        5.36        4.74      1.66 o
  -4  -2   4      124.45      125.36      2.37 o
  -3  -2   4      148.58      135.29      2.81 o
  -2  -2   4       75.50       59.30      1.41 o
  -1  -2   4       75.42       81.39      1.24 o
   0  -2   4      164.57      180.79      2.09 o
   1  -2   4       83.83      102.07      1.63 o
   2  -2   4      266.80      257.06      3.08 o
   3  -2   4        0.14        0.61      0.44 o
   4  -2   4      258.50      260.17      3.75 o
   5  -2   4       57.09       56.71      2.03 o
   6  -2   4        0.38        0.00      0.53 o
   7  -2   4        2.91        3.11      0.80 o
   8  -2   4        0.45        0.01      0.65 o
  -7  -1   4       22.16       29.19      2.47 o
  -6  -1   4        1.85        1.58      1.04 o
  -5  -1   4       61.41       50.90      2.49 o
  -4  -1   4        0.44        0.67      0.43 o
  -3  -1   4      160.00      175.73      2.67 o
  -2  -1   4      965.52      968.10      7.92 o
  -1  -1   4       97.97      102.35      2.22 o
   0  -1   4       42.01       50.00      1.48 o
   1  -1   4     1055.77     1166.05     12.04 o
   2  -1   4     5530.89     5334.39     43.69 o
   3  -1   4     1191.72     1156.06     16.60 o
   4  -1   4      153.96      158.75      2.35 o
   5  -1   4      301.09      311.14      4.58 o
   6  -1   4      138.35      140.94      2.98 o
   7  -1   4      149.87      155.10      3.40 o
   8  -1   4       15.26       11.18      1.20 o
  -7   0   4        0.68        2.78      1.41 o
  -6   0   4        9.24       10.49      1.48 o
  -5   0   4      101.34      110.23      3.61 o
  -4   0   4      187.12      167.02      4.21 o
  -3   0   4       15.12       18.89      1.50 o
  -2   0   4      398.38      436.14      4.08 o
  -1   0   4      356.69      377.45      3.98 o
   0   0   4     1554.08     1510.56     15.20 o
   1   0   4      253.26      263.16      3.41 o
   2   0   4     1929.45     1942.15     19.32 o
   3   0   4       44.78       40.88      1.03 o
   4   0   4      463.66      485.20      5.08 o
   5   0   4      431.91      442.76      5.54 o
   6   0   4      168.69      163.55      3.74 o
   7   0   4      125.02      131.87      3.04 o
   8   0   4        4.08        5.07      0.91 o
   9   0   4       10.05       11.34      1.28 o
  -7   1   4        0.22        0.00      1.04 o
  -6   1   4       18.92       16.41      1.75 o
  -5   1   4      146.48      153.09      4.62 o
  -4   1   4      267.34      236.20      5.20 o
  -3   1   4      239.74      234.76      3.29 o
  -2   1   4      432.45      444.98      4.75 o
  -1   1   4      501.15      524.91      6.05 o
   0   1   4      790.51      797.26     10.64 o
   1   1   4       75.23       80.92      1.51 o
   2   1   4        6.14        8.85      0.54 o
   3   1   4      142.69      145.19      2.38 o
   4   1   4       94.44       91.92      1.62 o
   5   1   4      189.59      185.62      2.68 o
   6   1   4       47.79       43.55      1.53 o
   7   1   4      167.73      167.73      3.42 o
   8   1   4       23.79       21.54      1.45 o
   9   1   4        2.96        1.43      0.99 o
  -6   2   4       18.51       19.27      1.88 o
  -5   2   4       22.92       27.01      1.97 o
  -4   2   4      229.52      218.88      4.95 o
  -3   2   4      123.65      127.99      2.57 o
  -2   2   4       55.15       61.35      1.61 o
  -1   2   4      433.90      462.14      5.50 o
   0   2   4      615.23      647.50      7.15 o
   1   2   4       22.81       21.47      0.76 o
   2   2   4      211.68      228.10      3.04 o
   3   2   4       82.33       77.79      1.59 o
   4   2   4      188.60      160.78      2.36 o
   5   2   4       54.79       47.48      1.48 o
   6   2   4        0.90        0.00      0.34 o
   7   2   4      118.91      113.08      3.00 o
   8   2   4       76.93       69.64      2.27 o
   9   2   4       31.08       33.50      5.56 o
  -6   3   4       15.73       14.46      2.39 o
  -5   3   4       70.17       71.24      2.98 o
  -4   3   4       84.16       83.76      2.54 o
  -3   3   4       27.69       25.20      1.15 o
  -2   3   4      222.29      206.23      2.78 o
  -1   3   4      230.50      221.20      3.21 o
   0   3   4       89.97      104.55      1.87 o
   1   3   4     1501.57     1613.63     16.21 o
   2   3   4       25.78       37.56      2.19 o
   3   3   4       58.46       64.86      1.24 o
   4   3   4      574.73      610.69      6.06 o
   5   3   4      185.39      174.20      2.56 o
   6   3   4        5.99        8.47      0.73 o
   7   3   4       58.28       52.28      1.76 o
   8   3   4       79.80       78.88      2.90 o
   9   3   4      123.60      136.73      6.10 o
  -6   4   4        0.13        0.46      0.98 o
  -5   4   4       73.97       79.91      3.10 o
  -4   4   4       29.08       32.93      2.10 o
  -3   4   4       58.20       52.21      1.69 o
  -2   4   4      539.13      521.79      6.40 o
  -1   4   4      184.48      178.85      2.81 o
   0   4   4       85.40       79.66      1.65 o
   1   4   4       44.32       65.79      2.76 o
   2   4   4       36.83       38.97      0.84 o
   3   4   4      627.75      643.24      7.11 o
   4   4   4      250.72      268.42      3.25 o
   5   4   4      127.58      145.37      2.02 o
   6   4   4       14.31       12.09      1.97 o
   7   4   4        6.47        5.71      0.67 o
   8   4   4        2.37        3.47      0.98 o
   9   4   4        7.35        7.20      1.77 o
  -5   5   4        9.54        7.74      1.06 o
  -4   5   4       26.17       26.48      1.54 o
  -3   5   4        8.32        7.78      0.91 o
  -2   5   4      386.81      357.45      4.90 o
  -1   5   4      270.55      273.81      4.82 o
   0   5   4        7.34        6.82      0.62 o
   1   5   4      105.47       97.61      2.73 o
   2   5   4      657.99      697.10      8.01 o
   3   5   4      622.59      641.90      6.24 o
   4   5   4      229.98      230.44      4.60 o
   5   5   4        0.16        0.74      0.48 o
   6   5   4        1.84        1.45      0.61 o
   7   5   4       43.41       47.78      3.27 o
  -5   6   4        9.19       11.44      1.20 o
  -4   6   4       21.15       21.80      1.39 o
  -3   6   4      148.72      146.97      7.07 o
  -2   6   4       81.42       78.15      2.44 o
  -1   6   4        1.15        0.41      0.63 o
   0   6   4       30.23       35.09      1.28 o
   1   6   4      516.35      537.39      6.55 o
   2   6   4        0.02        0.39      0.61 o
   3   6   4      720.37      713.09      8.45 o
   4   6   4      117.93      105.27      2.42 o
   5   6   4       25.38       26.92      1.34 o
   6   6   4        8.96        9.22      1.39 o
   7   6   4        4.25        2.94      1.23 o
   8   6   4      115.97      120.41      4.34 o
  -4   7   4       25.71       29.12      2.94 o
  -3   7   4      185.80      182.11      6.64 o
  -2   7   4       33.28       37.76      2.69 o
  -1   7   4       75.43       71.05      3.55 o
   0   7   4       80.39       77.46      1.96 o
   1   7   4     1620.60     1577.25     16.45 o
   2   7   4      290.26      285.73      4.34 o
   3   7   4        0.67        0.45      0.45 o
   4   7   4        0.88        0.67      0.56 o
   5   7   4      152.46      162.06      3.31 o
   6   7   4      114.69      108.16      2.72 o
   7   7   4        0.34        1.84      1.19 o
   8   7   4       53.75       49.74      2.74 o
  -4   8   4        8.12        6.43      1.71 o
  -3   8   4       19.72       20.98      2.50 o
  -2   8   4        1.80        1.56      1.06 o
  -1   8   4       65.12       59.76      3.46 o
   0   8   4       17.03       17.17      1.97 o
   1   8   4      237.69      236.25      3.95 o
   2   8   4        4.63        5.22      0.77 o
   3   8   4      267.92      257.11      4.30 o
   4   8   4       16.39       14.49      1.24 o
   5   8   4      328.67      317.19      5.11 o
   6   8   4       43.61       33.58      2.35 o
   7   8   4        9.73        4.59      1.43 o
   8   8   4        2.54        3.51      1.34 o
  -2   9   4        1.00        2.36      1.25 o
  -1   9   4       27.29       25.06      2.50 o
   0   9   4        0.02        0.44      0.72 o
   1   9   4        1.35        0.18      0.52 o
   2   9   4       93.33       93.75      2.45 o
   3   9   4       25.74       19.50      2.24 o
   4   9   4      101.73      105.80      2.73 o
   5   9   4        0.82        0.00      0.58 o
   6   9   4       81.67       85.78      4.56 o
   7   9   4       13.60       11.91      1.85 o
  -1  10   4       98.44       83.19      4.53 o
   0  10   4       41.44       43.05      3.18 o
   1  10   4        0.83        0.78      0.94 o
   2  10   4        0.54        0.16      0.58 o
   3  10   4       60.92       63.38      4.01 o
   4  10   4       53.92       54.34      2.36 o
   5  10   4        4.20        1.83      1.11 o
   6  10   4       81.26       82.65      4.65 o
   7  10   4       33.92       24.63      3.15 o
   0  11   4        9.32       11.12      2.08 o
   1  11   4        0.86        0.73      0.97 o
   2  11   4        5.44        3.65      1.54 o
   3  11   4       16.13       18.59      1.67 o
   4  11   4      195.30      193.24      7.02 o
   5  11   4       29.30       36.97      3.41 o
  -2  -9   5        6.45        7.58      2.02 o
  -1  -9   5       13.72        9.47      2.02 o
   0  -9   5        1.01        0.00      0.93 o
  -4  -8   5       20.09       20.15      2.91 o
  -3  -8   5       26.21       22.37      5.97 o
  -2  -8   5        9.89        9.21      1.68 o
  -1  -8   5        7.34        7.93      1.12 o
   0  -8   5       13.99       14.43      1.29 o
   1  -8   5       57.40       58.95      2.63 o
   2  -8   5       42.79       46.87      2.11 o
   3  -8   5        0.00        0.42      0.62 o
   4  -8   5       10.41       12.68      1.19 o
  -4  -7   5        0.56        0.73      0.70 o
  -3  -7   5       17.39       18.56      1.30 o
  -2  -7   5        8.99       10.62      1.03 o
  -1  -7   5       18.74       17.43      1.15 o
   0  -7   5       20.41       23.11      1.97 o
   1  -7   5       75.44       78.89      1.95 o
   2  -7   5        4.15        5.09      0.74 o
   3  -7   5        0.51        0.91      0.53 o
   4  -7   5        0.80        0.22      0.55 o
   5  -7   5        7.70        9.79      2.06 o
  -5  -6   5       53.62       64.69      2.22 o
  -4  -6   5        0.87        0.65      0.67 o
  -3  -6   5        1.43        2.53      0.84 o
  -2  -6   5       79.69       90.68      3.01 o
  -1  -6   5      151.43      159.64      2.90 o
   0  -6   5       30.41       30.39      1.28 o
   1  -6   5      110.52      110.36      2.09 o
   2  -6   5       61.01       57.97      1.44 o
   3  -6   5       11.74       10.17      0.94 o
   4  -6   5      138.95      128.97      8.19 o
   5  -6   5        1.86        3.20      0.72 o
   6  -6   5       13.38       14.41      1.28 o
  -6  -5   5        1.77        1.39      0.80 o
  -5  -5   5       26.93       25.88      1.74 o
  -4  -5   5       23.79       22.54      1.35 o
  -3  -5   5       35.08       31.07      1.46 o
  -2  -5   5       24.63       19.66      1.14 o
  -1  -5   5      217.38      213.63      4.31 o
   0  -5   5       34.42       31.08      1.31 o
   1  -5   5       95.61       97.36      1.75 o
   2  -5   5        4.97        3.65      0.50 o
   3  -5   5      114.19      113.89      2.55 o
   4  -5   5      155.37      151.80      5.25 o
   5  -5   5        3.66        3.26      0.85 o
   6  -5   5       95.90       97.24      2.78 o
   7  -5   5        0.00        0.32      0.94 o
  -6  -4   5       20.21       16.14      1.94 o
  -5  -4   5       36.76       39.24      1.89 o
  -4  -4   5        8.26        7.38      0.92 o
  -3  -4   5      148.15      141.97      2.75 o
  -2  -4   5      485.87      478.79      5.68 o
  -1  -4   5      524.07      521.73      5.90 o
   0  -4   5      104.07      108.45      1.77 o
   1  -4   5      302.56      281.75      3.21 o
   2  -4   5       91.45       95.30      1.68 o
   3  -4   5       79.89       79.16      2.00 o
   4  -4   5      156.41      157.72      3.11 o
   5  -4   5      131.07      125.23      2.90 o
   6  -4   5       61.64       63.64      3.02 o
   7  -4   5       37.24       36.18      1.80 o
  -6  -3   5       16.45       17.34      2.04 o
  -5  -3   5        3.01        2.68      0.71 o
  -4  -3   5       25.80       26.22      1.30 o
  -3  -3   5      353.04      347.50      4.61 o
  -2  -3   5      960.64      908.09      9.11 o
  -1  -3   5      467.34      475.38      5.37 o
   0  -3   5       52.23       44.20      1.05 o
   1  -3   5       25.58       16.68      0.97 o
   2  -3   5      272.99      238.95      2.80 o
   3  -3   5       16.34       16.93      1.64 o
   4  -3   5       76.31       82.35      2.08 o
   5  -3   5        4.87        4.88      0.85 o
   6  -3   5       23.13       21.86      1.34 o
   7  -3   5        0.12        0.90      0.71 o
   8  -3   5        4.13        3.95      1.08 o
  -6  -2   5        0.05        0.00      1.23 o
  -5  -2   5        9.76       10.94      1.51 o
  -4  -2   5        5.29        3.02      0.74 o
  -3  -2   5      179.58      173.52      2.87 o
  -2  -2   5      223.60      213.34      3.13 o
  -1  -2   5        9.59       10.98      0.74 o
   0  -2   5        0.00        0.12      0.22 o
   1  -2   5      391.27      370.54      3.70 o
   2  -2   5      136.58      121.25      1.76 o
   3  -2   5        0.02        0.02      0.31 o
   4  -2   5       37.10       37.27      1.19 o
   5  -2   5       30.36       27.35      1.29 o
   6  -2   5        0.48        1.04      0.69 o
   7  -2   5        6.01        4.78      0.81 o
   8  -2   5        0.01        0.00      0.63 o
  -6  -1   5       16.36       15.11      1.89 o
  -5  -1   5       34.89       38.85      2.64 o
  -4  -1   5       22.91       20.00      1.10 o
  -3  -1   5       11.21        8.55      0.79 o
  -2  -1   5       17.36       22.32      0.99 o
  -1  -1   5      173.81      197.68      2.35 o
   0  -1   5      154.50      152.17      1.95 o
   1  -1   5      159.46      184.79      2.20 o
   2  -1   5       93.49       75.39      1.29 o
   3  -1   5     2662.57     2780.13     20.88 o
   4  -1   5       28.45       25.82      0.94 o
   5  -1   5      348.18      344.50      6.11 o
   6  -1   5       26.62       26.03      1.29 o
   7  -1   5       56.62       60.70      2.59 o
   8  -1   5       23.41       25.08      1.58 o
  -6   0   5        2.64        3.57      1.11 o
  -5   0   5       22.68       28.10      2.59 o
  -4   0   5       82.64       80.94      3.00 o
  -3   0   5      179.77      160.90      2.64 o
  -2   0   5      169.59      180.45      2.70 o
  -1   0   5      212.23      232.11      2.61 o
   0   0   5     1039.39     1026.47      8.32 o
   1   0   5      144.13      137.53      1.77 o
   2   0   5        5.69        6.34      0.42 o
   3   0   5      809.02      818.90      6.91 o
   4   0   5     1994.42     1982.73     15.29 o
   5   0   5       65.92       66.34      1.81 o
   6   0   5        0.39        0.17      0.43 o
   7   0   5        8.31        7.72      0.91 o
   8   0   5        0.55        0.44      0.61 o
   9   0   5       10.15       11.63      1.31 o
  -6   1   5       13.16        8.77      3.46 o
  -5   1   5       29.23       31.18      2.22 o
  -4   1   5      131.88      124.11      4.57 o
  -3   1   5       16.46       14.21      0.90 o
  -2   1   5       86.49      100.39      2.02 o
  -1   1   5       42.71       33.86      0.94 o
   0   1   5      816.38      833.81      7.82 o
   1   1   5      291.30      280.02      3.23 o
   2   1   5       48.16       46.92      1.09 o
   3   1   5       23.33       25.12      0.74 o
   4   1   5      413.03      383.25      3.80 o
   5   1   5      293.91      278.15      6.64 o
   6   1   5        6.30        5.16      0.69 o
   7   1   5        0.00        0.12      0.49 o
   8   1   5       19.70       15.98      1.28 o
   9   1   5       64.18       72.39      2.54 o
  -6   2   5      135.98      146.66      4.75 o
  -5   2   5        6.24        7.48      1.32 o
  -4   2   5        0.29        0.16      0.67 o
  -3   2   5       56.10       63.08      1.83 o
  -2   2   5      484.21      455.26      4.46 o
  -1   2   5      111.20      102.46      3.38 o
   0   2   5      339.03      325.39      3.67 o
   1   2   5      718.09      724.26      6.91 o
   2   2   5       43.38       51.67      1.67 o
   3   2   5      175.18      177.65      2.42 o
   4   2   5      411.79      380.26      3.75 o
   5   2   5      608.48      620.31      6.46 o
   6   2   5       40.05       38.06      1.24 o
   7   2   5       25.47       22.78      1.28 o
   8   2   5        2.46        0.20      0.57 o
   9   2   5      139.11      143.32      3.57 o
  -6   3   5      108.37      108.87      5.68 o
  -5   3   5        0.06        0.00      0.86 o
  -4   3   5       20.14       20.85      1.72 o
  -3   3   5       11.86       15.87      1.06 o
  -2   3   5      881.84      917.60      8.92 o
  -1   3   5      210.58      229.11      2.80 o
   0   3   5      405.07      475.45      6.64 o
   1   3   5      220.57      230.44      2.86 o
   2   3   5      549.01      584.36      6.62 o
   3   3   5      754.76      734.12      7.05 o
   4   3   5        8.60       11.65      0.67 o
   5   3   5      761.30      775.82      8.99 o
   6   3   5        0.49        0.06      0.33 o
   7   3   5      126.82      133.95      2.88 o
   8   3   5       40.86       43.61      2.54 o
   9   3   5       67.77       67.92      4.69 o
  -5   4   5       12.25       11.59      1.55 o
  -4   4   5       31.33       29.96      1.54 o
  -3   4   5      102.75      101.31      3.65 o
  -2   4   5      539.57      529.19      6.70 o
  -1   4   5      395.60      399.43      4.00 o
   0   4   5       70.40       80.20      1.53 o
   1   4   5      169.59      212.40      2.72 o
   2   4   5      369.64      380.70      4.14 o
   3   4   5      678.36      664.61      7.46 o
   4   4   5      764.24      812.75      7.86 o
   5   4   5       10.73       10.43      0.71 o
   6   4   5      259.33      282.66      4.44 o
   7   4   5      121.83      130.49      2.49 o
   8   4   5        1.73        5.41      1.42 o
  -5   5   5       21.95       22.89      1.95 o
  -4   5   5       32.37       37.25      1.73 o
  -3   5   5       78.48       84.77      2.34 o
  -2   5   5      211.21      199.12      3.77 o
  -1   5   5        0.10        0.56      0.42 o
   0   5   5      204.16      203.22      3.59 o
   1   5   5      318.78      355.83      3.96 o
   2   5   5        0.01        0.00      0.51 o
   3   5   5      269.97      285.80      4.31 o
   4   5   5        2.96        3.42      0.87 o
   5   5   5        9.09       12.64      0.99 o
   6   5   5        9.84       10.76      1.02 o
   7   5   5      115.35      111.39      2.76 o
  -4   6   5       58.90       59.35      3.71 o
  -3   6   5       50.89       48.81      3.16 o
  -2   6   5       50.49       56.60      3.24 o
  -1   6   5       52.58       44.58      2.73 o
   0   6   5      725.20      687.80      8.06 o
   1   6   5       20.08       21.22      1.13 o
   2   6   5      125.55      130.26      2.65 o
   3   6   5       11.61       15.75      1.05 o
   4   6   5       82.01       90.88      2.32 o
   5   6   5       33.24       28.23      1.80 o
   6   6   5       39.23       36.54      1.61 o
   7   6   5       39.54       41.45      1.86 o
   8   6   5       13.72       14.91      1.84 o
  -4   7   5        2.60        1.60      1.19 o
  -3   7   5       53.54       52.95      3.51 o
  -2   7   5       35.77       31.31      2.61 o
  -1   7   5       33.32       31.93      2.47 o
   0   7   5      284.26      251.38      5.05 o
   1   7   5       60.84       51.36      1.71 o
   2   7   5      933.92      914.58     10.52 o
   3   7   5        4.82        7.09      1.36 o
   4   7   5       86.46       87.50      2.35 o
   5   7   5      317.23      297.03      4.85 o
   6   7   5      238.95      230.39      4.27 o
   7   7   5        5.23        7.12      1.07 o
   8   7   5       21.82       22.45      2.12 o
  -3   8   5       25.18       20.85      2.58 o
  -2   8   5       80.20       81.47      4.35 o
  -1   8   5       98.31       90.16      4.36 o
   0   8   5       78.03       77.75      3.94 o
   1   8   5       97.66      104.41      2.50 o
   2   8   5       34.83       30.03      2.40 o
   3   8   5      568.37      550.97      7.85 o
   4   8   5        4.77        6.36      0.89 o
   5   8   5       92.72       86.52      2.54 o
   6   8   5       49.63       55.11      2.13 o
   7   8   5        3.74        3.69      1.33 o
   8   8   5       19.71       16.23      1.96 o
  -2   9   5       26.19       22.09      2.61 o
  -1   9   5       61.27       66.33      3.96 o
   0   9   5      226.18      210.66      7.17 o
   1   9   5       90.70       86.34      2.37 o
   2   9   5        0.03        0.00      0.52 o
   3   9   5        3.42        5.54      0.91 o
   4   9   5      107.91      110.16      2.88 o
   5   9   5        1.30        2.45      0.74 o
   6   9   5        0.90        1.11      1.09 o
   7   9   5       37.27       28.03      2.93 o
  -1  10   5       43.90       47.18      3.56 o
   0  10   5      127.53      124.62      5.57 o
   1  10   5        1.35        2.09      1.24 o
   2  10   5        0.24        0.00      0.64 o
   3  10   5      195.27      192.70      3.95 o
   4  10   5      162.71      165.16      4.17 o
   5  10   5       12.35       11.61      2.32 o
   6  10   5       14.98       16.68      6.87 o
   7  10   5        0.71        0.58      1.41 o
   1  11   5       29.38       26.31      2.81 o
   2  11   5       72.91       65.76      4.34 o
   3  11   5       43.80       42.31      2.29 o
   4  11   5       33.96       41.99      2.29 o
   5  11   5       13.80       17.54      2.54 o
  -2  -8   6       24.98       28.71      2.18 o
  -1  -8   6       40.81       48.98      3.23 o
   0  -8   6        0.52        0.10      0.58 o
   1  -8   6       82.05       84.14      2.25 o
   2  -8   6        0.47        2.02      0.86 o
   3  -8   6        6.62        8.21      1.40 o
  -3  -7   6        2.70        2.74      0.81 o
  -2  -7   6        2.99        2.22      1.18 o
  -1  -7   6      124.06      133.12      2.90 o
   0  -7   6        3.26        3.05      0.72 o
   1  -7   6       28.06       27.81      1.36 o
   2  -7   6        1.43        1.77      0.79 o
   3  -7   6       58.72       62.83      2.12 o
   4  -7   6       18.79       26.55      1.61 o
  -4  -6   6        6.07        7.63      1.28 o
  -3  -6   6        0.17        0.55      0.64 o
  -2  -6   6       77.50       75.29      2.44 o
  -1  -6   6      133.86      137.50      2.86 o
   0  -6   6       43.83       41.81      1.57 o
   1  -6   6        1.74        2.20      0.64 o
   2  -6   6        0.01        0.00      0.38 o
   3  -6   6      195.00      195.46      3.77 o
   4  -6   6       42.06       41.45      2.17 o
   5  -6   6        5.90        5.46      1.13 o
  -5  -5   6        0.27        0.00      0.73 o
  -4  -5   6        7.81        8.48      1.20 o
  -3  -5   6        1.97        3.21      0.76 o
  -2  -5   6       86.05       97.00      2.54 o
  -1  -5   6      205.63      209.61      3.98 o
   0  -5   6       83.95       77.90      1.98 o
   1  -5   6        7.84        6.64      0.75 o
   2  -5   6        0.78        1.24      0.43 o
   3  -5   6        5.52        3.66      0.85 o
   4  -5   6        2.94        2.64      0.73 o
   5  -5   6        2.04        1.80      0.61 o
   6  -5   6        4.40        2.19      0.91 o
  -5  -4   6        0.34        0.00      0.66 o
  -4  -4   6        0.09        0.00      0.55 o
  -3  -4   6      161.17      158.21      3.09 o
  -2  -4   6      195.32      178.51      3.17 o
  -1  -4   6       63.94       65.17      1.81 o
   0  -4   6       15.13       16.75      1.02 o
   1  -4   6       87.78       87.57      1.69 o
   2  -4   6      142.79      144.68      2.24 o
   3  -4   6       46.12       42.83      1.22 o
   4  -4   6       35.24       32.85      1.47 o
   5  -4   6       19.55       18.80      1.33 o
   6  -4   6        2.07        2.50      0.68 o
   7  -4   6        2.45        2.29      0.72 o
  -5  -3   6       44.98       47.57      3.14 o
  -4  -3   6        0.62        0.64      0.59 o
  -3  -3   6      112.97      118.77      2.66 o
  -2  -3   6       25.89       29.14      1.29 o
  -1  -3   6       10.01       10.19      1.06 o
   0  -3   6      163.33      159.86      2.71 o
   1  -3   6      306.41      296.15      3.39 o
   2  -3   6       99.74      118.12      1.92 o
   3  -3   6       39.80       35.09      1.07 o
   4  -3   6        0.51        0.69      0.53 o
   5  -3   6        0.06        0.00      0.37 o
   6  -3   6      222.11      226.45      4.46 o
   7  -3   6        8.80       11.30      1.16 o
  -6  -2   6       13.74       17.97      3.07 o
  -5  -2   6      213.35      200.52      5.63 o
  -4  -2   6       23.34       20.52      1.24 o
  -3  -2   6        3.36        4.26      0.68 o
  -2  -2   6       20.53       21.26      1.38 o
  -1  -2   6      557.23      510.58      5.82 o
   0  -2   6       45.34       41.52      1.37 o
   1  -2   6      330.01      349.63      3.72 o
   2  -2   6        2.87        1.46      0.35 o
   3  -2   6      216.76      223.28      2.77 o
   4  -2   6      108.78       99.10      2.01 o
   5  -2   6        3.39        2.60      0.88 o
   6  -2   6      275.43      267.82      6.68 o
   7  -2   6       13.81       15.00      1.26 o
   8  -2   6        0.55        0.65      0.87 o
  -6  -1   6       11.81       11.80      2.43 o
  -5  -1   6       81.82       80.35      4.51 o
  -4  -1   6       30.83       33.36      1.43 o
  -3  -1   6        2.10        2.38      0.58 o
  -2  -1   6        8.34        9.29      0.79 o
  -1  -1   6      821.17      804.97      8.12 o
   0  -1   6      892.07      886.05      7.58 o
   1  -1   6      269.67      282.06      3.13 o
   2  -1   6      284.75      299.75      3.27 o
   3  -1   6        0.27        0.63      0.30 o
   4  -1   6      536.80      522.72      5.07 o
   5  -1   6      766.51      724.25      8.72 o
   6  -1   6       59.26       61.49      1.97 o
   7  -1   6       45.61       43.77      2.25 o
   8  -1   6       10.63       11.43      1.18 o
  -6   0   6       10.14        9.04      2.13 o
  -5   0   6        0.87        0.00      0.79 o
  -4   0   6       54.35       49.97      4.95 o
  -3   0   6        1.45        0.43      0.46 o
  -2   0   6       76.37       69.93      3.04 o
  -1   0   6      238.22      234.53      2.79 o
   0   0   6      794.22      803.32      6.97 o
   1   0   6      112.35      114.23      1.84 o
   2   0   6       64.94       80.47      1.42 o
   3   0   6      152.35      162.42      2.17 o
   4   0   6      632.42      620.94      5.73 o
   5   0   6      226.08      214.38      3.15 o
   6   0   6       28.55       25.92      1.35 o
   7   0   6       42.16       43.97      1.75 o
   8   0   6       28.60       25.51      1.55 o
   9   0   6       27.42       29.22      1.82 o
  -5   1   6       24.76       25.89      2.15 o
  -4   1   6        1.58        0.20      0.70 o
  -3   1   6        0.04        0.19      0.56 o
  -2   1   6      253.50      240.84      3.41 o
  -1   1   6       30.50       29.02      0.99 o
   0   1   6        1.42        3.24      1.03 o
   1   1   6       13.10       15.57      0.64 o
   2   1   6        1.13        2.15      0.33 o
   3   1   6       40.97       45.12      1.03 o
   4   1   6       44.86       42.81      1.16 o
   5   1   6       79.80       79.91      1.54 o
   6   1   6       53.26       49.00      2.06 o
   7   1   6        0.00        0.00      0.43 o
   8   1   6        0.77        1.33      0.66 o
   9   1   6       12.63       14.52      1.60 o
  -5   2   6       29.08       33.59      2.97 o
  -4   2   6        4.55        5.55      1.18 o
  -3   2   6       97.24      101.50      5.76 o
  -2   2   6      383.99      367.97      5.21 o
  -1   2   6      744.89      732.03      7.68 o
   0   2   6      220.99      220.07      2.63 o
   1   2   6      197.66      185.36      2.29 o
   2   2   6      366.29      329.62      3.36 o
   3   2   6       82.11       81.15      1.39 o
   4   2   6      202.61      201.25      2.93 o
   5   2   6       52.58       58.25      1.47 o
   6   2   6       14.12       17.01      0.96 o
   7   2   6        1.37        0.75      0.49 o
   8   2   6        9.88        9.59      1.02 o
   9   2   6       18.60       19.42      1.47 o
  -5   3   6        3.42        5.42      1.32 o
  -4   3   6       28.09       32.11      2.19 o
  -3   3   6       16.17       21.02      1.69 o
  -2   3   6       62.89       67.83      1.69 o
  -1   3   6      443.45      448.14      4.48 o
   0   3   6       25.49       30.33      0.91 o
   1   3   6        4.40        5.54      0.61 o
   2   3   6       11.13        8.85      0.66 o
   3   3   6      585.63      567.37      5.88 o
   4   3   6        1.26        1.67      0.41 o
   5   3   6        3.85        2.67      0.62 o
   6   3   6      217.60      214.82      4.25 o
   7   3   6       72.21       68.47      1.81 o
   8   3   6      106.24      100.21      2.65 o
   9   3   6       47.18       48.49      2.02 o
  -5   4   6       22.73       24.07      3.72 o
  -4   4   6      145.99      157.41      4.50 o
  -3   4   6       37.23       37.83      1.61 o
  -2   4   6       27.26       20.63      1.18 o
  -1   4   6      307.91      297.87      3.38 o
   0   4   6      615.73      641.98      5.81 o
   1   4   6      709.83      739.10      7.32 o
   2   4   6      160.68      152.68      2.31 o
   3   4   6     1145.26     1220.79     12.87 o
   4   4   6       30.74       34.23      1.30 o
   5   4   6       29.91       26.44      1.89 o
   6   4   6        6.12        4.00      0.80 o
   7   4   6       68.77       70.90      3.70 o
   8   4   6      107.06      107.90      5.05 o
  -4   5   6      106.61      114.23      7.33 o
  -3   5   6       25.36       21.80      1.37 o
  -2   5   6        0.19        0.91      0.49 o
  -1   5   6        0.20        0.00      0.46 o
   0   5   6      700.65      668.74      6.81 o
   1   5   6      915.95      928.95     10.48 o
   2   5   6        0.76        3.66      0.70 o
   3   5   6       49.83       50.23      1.68 o
   4   5   6       80.45       73.33      2.64 o
   5   5   6      813.08      824.17      9.87 o
   6   5   6      140.10      145.76      3.93 o
   7   5   6        7.17        7.92      1.03 o
   8   5   6        9.88       11.02      1.40 o
  -4   6   6        2.62        2.42      1.36 o
  -3   6   6       31.58       34.27      2.76 o
  -2   6   6       34.52       34.54      2.62 o
  -1   6   6        7.95        5.53      1.26 o
   0   6   6      186.93      162.89      3.03 o
   1   6   6      341.69      318.53      5.74 o
   2   6   6       54.64       54.99      1.79 o
   3   6   6        2.59        3.40      0.70 o
   4   6   6       15.75       12.80      1.26 o
   5   6   6      679.92      689.49      8.78 o
   6   6   6      118.13      117.01      2.88 o
   7   6   6        0.01        0.00      0.73 o
   8   6   6        0.93        0.60      1.13 o
  -3   7   6        7.10        7.71      1.71 o
  -2   7   6       80.00       74.40      4.07 o
  -1   7   6       52.27       49.38      3.14 o
   0   7   6      158.86      154.03      5.59 o
   1   7   6        7.37        7.48      0.92 o
   2   7   6        2.04        0.62      0.73 o
   3   7   6       47.00       43.32      1.72 o
   4   7   6      260.14      252.20      4.40 o
   5   7   6      127.23      132.69      3.15 o
   6   7   6       27.55       26.47      1.61 o
   7   7   6       21.30       21.04      2.81 o
   8   7   6        0.52        0.00      0.94 o
  -3   8   6        0.20        0.00      0.92 o
  -2   8   6        6.20        5.85      1.60 o
  -1   8   6      217.42      230.02      7.67 o
   0   8   6        1.19        0.54      0.85 o
   1   8   6      100.95      100.65      3.03 o
   2   8   6       63.05       57.91      1.97 o
   3   8   6      124.47      121.90      2.93 o
   4   8   6       52.12       53.35      2.30 o
   5   8   6       71.31       77.31      2.42 o
   6   8   6       48.18       49.93      2.08 o
   7   8   6       93.86       92.16      2.80 o
   8   8   6        5.71        5.42      2.76 o
  -2   9   6        2.79        2.21      1.24 o
  -1   9   6      121.95      121.35      5.54 o
   0   9   6        4.23        2.63      1.24 o
   1   9   6      117.15      109.00      4.99 o
   2   9   6      103.09       92.01      3.88 o
   3   9   6      101.00      107.15      4.12 o
   4   9   6       37.58       41.53      1.86 o
   5   9   6       76.77       82.84      4.20 o
   6   9   6        1.64        0.55      0.72 o
   7   9   6        9.92       12.15      2.87 o
   0  10   6        7.82        9.13      1.92 o
   1  10   6       32.71       39.97      3.15 o
   2  10   6       87.75       89.96      2.65 o
   3  10   6       15.33       15.37      2.22 o
   4  10   6       39.34       38.45      1.92 o
   5  10   6        5.17        7.58      1.12 o
   6  10   6       16.00       14.76      1.44 o
   2  11   6       99.71       92.83      4.95 o
   3  11   6        0.80        0.00      0.66 o
   4  11   6       37.13       32.56      4.00 o
   5  11   6       51.21       40.06      4.77 o
   0  -8   7        0.81        0.46      0.71 o
   1  -8   7        3.63        2.89      0.74 o
  -2  -7   7       13.25       16.78      1.50 o
  -1  -7   7       33.37       35.76      1.82 o
   0  -7   7        2.09        1.32      0.66 o
   1  -7   7        3.94        4.55      0.80 o
   2  -7   7        1.31        0.94      0.65 o
   3  -7   7       20.33       23.09      1.73 o
   4  -7   7        9.28        8.40      1.07 o
  -3  -6   7       18.75       23.32      1.53 o
  -2  -6   7       26.90       24.57      1.50 o
  -1  -6   7       33.02       27.81      1.53 o
   0  -6   7       19.96       24.71      1.41 o
   1  -6   7       71.73       79.45      2.15 o
   2  -6   7       28.26       27.90      1.55 o
   3  -6   7       60.61       57.63      2.03 o
   4  -6   7       16.46       17.13      1.30 o
   5  -6   7        9.40        9.40      1.11 o
  -4  -5   7       11.04       10.04      1.19 o
  -3  -5   7       35.95       33.72      1.72 o
  -2  -5   7       54.00       51.80      1.89 o
  -1  -5   7       19.37       17.29      1.25 o
   0  -5   7       38.49       35.70      1.52 o
   1  -5   7       41.10       43.28      1.61 o
   2  -5   7       56.41       51.63      1.67 o
   3  -5   7        0.10        0.08      0.48 o
   4  -5   7        0.37        0.82      0.53 o
   5  -5   7       35.99       37.28      1.75 o
   6  -5   7        9.55        9.00      2.45 o
  -4  -4   7        0.10        0.00      0.67 o
  -3  -4   7       46.26       40.11      1.75 o
  -2  -4   7       38.41       40.10      2.14 o
  -1  -4   7        1.54        2.17      0.63 o
   0  -4   7      132.99      136.85      2.72 o
   1  -4   7      150.52      131.69      2.59 o
   2  -4   7       91.01       89.14      2.09 o
   3  -4   7       29.96       25.51      1.86 o
   4  -4   7        0.32        0.39      0.47 o
   5  -4   7        7.93        9.02      1.00 o
   6  -4   7        6.00        4.77      0.86 o
   7  -4   7        3.39        3.58      1.28 o
  -5  -3   7       64.20       74.73      5.13 o
  -4  -3   7       32.43       31.30      1.62 o
  -3  -3   7        1.88        2.23      0.71 o
  -2  -3   7       15.43       14.10      1.42 o
  -1  -3   7       20.84       22.67      1.21 o
   0  -3   7      276.04      261.65      3.86 o
   1  -3   7        3.05        2.68      0.48 o
   2  -3   7       60.06       53.35      1.76 o
   3  -3   7       29.60       26.88      1.04 o
   4  -3   7       23.89       23.05      1.66 o
   5  -3   7        0.30        0.41      0.60 o
   6  -3   7        6.50        7.46      0.94 o
   7  -3   7        5.12        4.20      0.86 o
  -5  -2   7       59.69       59.76      4.53 o
  -4  -2   7       71.40       64.38      2.09 o
  -3  -2   7        4.12        4.01      0.78 o
  -2  -2   7       23.12       20.95      1.88 o
  -1  -2   7       17.95       18.71      1.09 o
   0  -2   7      380.72      357.55      4.61 o
   1  -2   7       67.96       65.59      1.45 o
   2  -2   7       67.95       71.14      1.81 o
   3  -2   7        0.80        0.62      0.44 o
   4  -2   7       38.06       31.92      1.10 o
   5  -2   7       10.03        9.98      0.92 o
   6  -2   7        2.97        1.61      0.61 o
   7  -2   7       15.94       13.85      1.96 o
   8  -2   7        1.73        2.39      1.32 o
  -5  -1   7        7.56        7.27      3.56 o
  -4  -1   7        0.39        0.19      0.75 o
  -3  -1   7        0.24        0.00      0.46 o
  -2  -1   7        1.70        1.56      0.58 o
  -1  -1   7        0.35        0.70      0.52 o
   0  -1   7      785.87      767.23      6.94 o
   1  -1   7       58.81       56.37      1.31 o
   2  -1   7        0.27        0.19      0.33 o
   3  -1   7        1.93        1.54      0.45 o
   4  -1   7      606.35      588.23     10.36 o
   5  -1   7      764.27      733.44      7.83 o
   6  -1   7       35.96       35.82      1.55 o
   7  -1   7        0.12        0.44      0.55 o
   8  -1   7       15.55       16.23      1.36 o
  -5   0   7        0.59        0.84      1.34 o
  -4   0   7        1.16        0.73      0.75 o
  -3   0   7       22.00       28.65      1.36 o
  -2   0   7       73.38       68.10      1.83 o
  -1   0   7       11.20       14.77      0.98 o
   0   0   7        6.98        6.41      0.55 o
   1   0   7       40.81       47.52      1.17 o
   2   0   7      656.59      652.56      6.02 o
   3   0   7       17.62       15.33      0.75 o
   4   0   7      146.73      143.56      2.18 o
   5   0   7        0.85        1.74      0.42 o
   6   0   7      420.48      392.48      5.79 o
   7   0   7       12.11       11.51      1.10 o
   8   0   7       32.83       36.10      1.79 o
  -5   1   7        2.15        1.57      1.14 o
  -4   1   7        0.00        0.48      0.80 o
  -3   1   7      142.41      141.61      6.29 o
  -2   1   7      231.33      205.59      3.38 o
  -1   1   7       28.33       28.61      1.17 o
   0   1   7       30.04       29.01      0.94 o
   1   1   7      384.24      366.12      3.86 o
   2   1   7      253.93      248.30      2.94 o
   3   1   7        1.43        0.72      0.31 o
   4   1   7        7.30        5.86      0.60 o
   5   1   7      450.92      424.32      4.47 o
   6   1   7      427.99      423.60      4.59 o
   7   1   7       15.49       11.69      1.04 o
   8   1   7        6.37        7.57      1.23 o
   9   1   7       19.06       22.37      1.98 o
  -5   2   7        9.92       15.24      1.92 o
  -4   2   7       44.93       43.64      2.53 o
  -3   2   7       44.56       50.24      2.47 o
  -2   2   7      200.47      194.31      3.15 o
  -1   2   7        2.68        4.48      0.52 o
   0   2   7       56.03       51.63      1.25 o
   1   2   7      293.26      297.15      3.34 o
   2   2   7       14.59       14.55      0.68 o
   3   2   7      730.92      749.53      6.66 o
   4   2   7        5.40        6.03      0.51 o
   5   2   7        8.03        8.63      0.66 o
   6   2   7       36.13       34.53      1.14 o
   7   2   7       44.81       46.93      2.00 o
   8   2   7        0.60        0.79      0.73 o
   9   2   7       15.80       16.79      1.38 o
  -4   3   7      119.28      133.32      4.69 o
  -3   3   7      112.04      106.01      3.59 o
  -2   3   7        4.52        4.54      0.99 o
  -1   3   7        2.42        1.88      0.46 o
   0   3   7       43.80       41.49      1.88 o
   1   3   7      251.32      250.24      2.99 o
   2   3   7      226.12      258.01      3.01 o
   3   3   7       35.81       34.71      0.97 o
   4   3   7       44.32       41.95      1.08 o
   5   3   7        1.12        0.10      0.30 o
   6   3   7        0.84        0.62      0.40 o
   7   3   7      151.17      154.98      2.51 o
   8   3   7        3.28        2.88      1.38 o
   9   3   7        8.69        9.32      2.69 o
  -4   4   7       89.19      103.91      5.21 o
  -3   4   7       77.41       87.25      4.36 o
  -2   4   7       29.21       28.39      1.42 o
  -1   4   7       68.33       66.88      1.51 o
   0   4   7      171.41      164.91      2.56 o
   1   4   7      441.79      470.31      5.12 o
   2   4   7        1.03        1.69      0.47 o
   3   4   7       48.80       51.85      2.74 o
   4   4   7       18.57       17.36      0.88 o
   5   4   7      102.07       96.63      1.99 o
   6   4   7       49.48       53.00      1.75 o
   7   4   7       65.10       61.13      2.48 o
   8   4   7        2.56        3.60      1.46 o
   9   4   7        1.91        0.00      1.11 o
  -4   5   7       15.77       18.51      2.65 o
  -2   5   7        0.71        2.76      1.11 o
  -1   5   7        2.81        2.71      1.02 o
   0   5   7      186.05      180.44      3.33 o
   1   5   7      384.53      357.50      5.22 o
   2   5   7        4.29        8.98      0.91 o
   3   5   7       17.70       19.83      1.25 o
   4   5   7       31.47       30.73      1.93 o
   5   5   7      127.28      125.07      2.93 o
   6   5   7       51.42       53.08      1.99 o
   7   5   7        7.86        9.64      1.12 o
   8   5   7       42.10       41.59      2.01 o
   9   5   7       37.68       32.57      3.26 o
  -3   6   7       35.70       42.61      3.17 o
  -2   6   7        1.41        0.00      0.71 o
  -1   6   7      166.34      141.32      5.39 o
   0   6   7        5.77        4.05      0.72 o
   1   6   7       57.89       56.30      2.32 o
   2   6   7      122.45      117.18      2.74 o
   3   6   7       32.24       35.66      1.65 o
   4   6   7       15.38       19.76      2.18 o
   5   6   7      201.51      194.86      3.92 o
   6   6   7       35.40       35.48      3.73 o
   7   6   7        0.05        0.00      0.68 o
   8   6   7       65.84       70.57      2.51 o
  -3   7   7       23.12       19.66      2.49 o
  -2   7   7        0.59        0.00      0.93 o
  -1   7   7      450.35      425.26     11.20 o
   0   7   7       10.96        5.72      1.41 o
   1   7   7        0.03        0.59      0.56 o
   2   7   7       64.05       66.75      2.13 o
   3   7   7      776.22      763.12      9.57 o
   4   7   7      256.28      269.73      4.77 o
   5   7   7       20.62       23.80      2.02 o
   6   7   7        5.03        5.96      1.23 o
   7   7   7       93.78       94.05      3.60 o
   8   7   7      110.49      115.85      3.20 o
  -2   8   7        0.02        0.03      0.83 o
  -1   8   7       51.40       54.06      3.58 o
   0   8   7        0.75        0.00      0.89 o
   1   8   7       81.42       78.51      2.33 o
   2   8   7       10.61        6.60      0.96 o
   3   8   7      126.58      125.88      4.23 o
   4   8   7       15.09       14.74      1.28 o
   5   8   7       87.52       91.56      2.74 o
   6   8   7        0.05        0.00      0.96 o
   7   8   7      111.09      108.62      3.11 o
   8   8   7        6.04        7.71      1.23 o
  -1   9   7        4.65        4.37      1.49 o
   0   9   7        8.45        9.60      1.96 o
   1   9   7       74.96       76.76      4.27 o
   2   9   7        0.27        0.69      0.68 o
   3   9   7        3.55        2.14      0.82 o
   4   9   7      233.03      236.50      4.63 o
   5   9   7        0.70        0.07      0.69 o
   6   9   7        0.61        0.63      0.78 o
   7   9   7        8.89       13.82      1.62 o
   1  10   7       44.88       48.93      3.56 o
   2  10   7      132.35      132.32      8.18 o
   3  10   7       53.00       46.66      2.44 o
   4  10   7       20.67       19.30      2.18 o
   5  10   7       52.17       53.05      2.65 o
   6  10   7       17.22       16.54      1.75 o
   3  11   7        1.09        2.29      0.94 o
   4  11   7       15.59       13.29      2.98 o
   0  -7   8       15.51       15.28      1.42 o
   1  -7   8       17.14       25.64      1.51 o
   2  -7   8        2.32        1.51      0.73 o
  -2  -6   8        0.83        0.89      0.84 o
  -1  -6   8        1.43        1.39      0.96 o
   0  -6   8       28.42       35.63      1.85 o
   1  -6   8       64.97       77.19      2.25 o
   2  -6   8       18.00       21.39      1.36 o
   3  -6   8        0.04        0.07      0.71 o
   4  -6   8        2.91        3.42      0.84 o
  -3  -5   8       28.89       28.49      2.25 o
  -2  -5   8       15.65       13.29      1.24 o
  -1  -5   8       16.01       11.96      1.18 o
   0  -5   8        3.62        5.08      0.89 o
   1  -5   8        1.53        1.06      0.66 o
   2  -5   8       51.59       53.08      2.07 o
   3  -5   8       25.25       23.18      1.33 o
   4  -5   8        0.55        0.30      0.56 o
   5  -5   8        1.59        0.58      0.64 o
  -3  -4   8       15.06       16.24      1.34 o
  -2  -4   8        0.15        0.46      0.62 o
  -1  -4   8      101.81       98.78      2.52 o
   0  -4   8        4.09        3.42      0.78 o
   1  -4   8        0.45        1.11      0.59 o
   2  -4   8       12.49       14.26      1.20 o
   3  -4   8       19.88       22.49      1.12 o
   4  -4   8        2.54        1.37      0.91 o
   5  -4   8        8.80        8.73      1.03 o
   6  -4   8       66.47       85.40      3.55 o
  -4  -3   8       30.91       29.53      1.99 o
  -3  -3   8        1.92        0.76      0.70 o
  -2  -3   8       37.76       41.79      1.67 o
  -1  -3   8      180.68      182.55      3.38 o
   0  -3   8       37.04       36.61      1.53 o
   1  -3   8        0.86        0.68      0.53 o
   2  -3   8       27.96       26.21      1.13 o
   3  -3   8      143.39      127.33      2.85 o
   4  -3   8        2.29        3.63      0.62 o
   5  -3   8        1.60        0.00      0.52 o
   6  -3   8       23.67       22.17      1.84 o
   7  -3   8        4.38        2.40      0.95 o
  -4  -2   8        0.28        0.86      0.94 o
  -3  -2   8       23.87       24.98      1.45 o
  -2  -2   8        5.05        3.54      0.75 o
  -1  -2   8      122.00      113.63      2.53 o
   0  -2   8       69.71       69.85      1.92 o
   1  -2   8        0.15        0.25      0.49 o
   2  -2   8       15.01       16.96      0.89 o
   3  -2   8       58.83       58.35      1.72 o
   4  -2   8       29.61       33.29      1.19 o
   5  -2   8       57.86       52.67      1.86 o
   6  -2   8       14.08       11.25      1.36 o
   7  -2   8        0.18        0.00      0.55 o
  -4  -1   8        2.25        3.09      1.10 o
  -3  -1   8       63.11       63.62      2.42 o
  -2  -1   8       21.97       19.47      1.22 o
  -1  -1   8       12.11       10.65      1.11 o
   0  -1   8      103.08      104.53      2.29 o
   1  -1   8       12.02       11.79      1.15 o
   2  -1   8      366.60      337.24      4.26 o
   3  -1   8        2.67        3.10      0.51 o
   4  -1   8      264.34      259.41      3.34 o
   5  -1   8      153.28      146.85      2.42 o
   6  -1   8       34.72       33.66      1.54 o
   7  -1   8       77.38       68.54      2.82 o
   8  -1   8       10.41       13.25      1.30 o
  -4   0   8        4.05        2.26      1.09 o
  -3   0   8       48.35       51.39      1.79 o
  -2   0   8       88.04       83.73      2.16 o
  -1   0   8      481.16      437.60      5.51 o
   0   0   8      164.65      158.41      2.82 o
   1   0   8      178.34      177.28      3.37 o
   2   0   8      298.84      303.39      4.41 o
   3   0   8      114.62      103.37      1.89 o
   4   0   8       17.86       18.78      0.90 o
   5   0   8       26.38       25.53      1.25 o
   6   0   8       13.61       12.30      1.08 o
   7   0   8       63.21       59.92      2.41 o
   8   0   8        0.03        0.00      0.52 o
  -4   1   8       32.77       33.62      2.50 o
  -3   1   8        1.20        0.99      0.85 o
  -2   1   8      103.34      100.45      2.33 o
  -1   1   8      241.90      235.34      3.66 o
   0   1   8        3.71        3.66      0.65 o
   1   1   8        1.54        1.80      0.41 o
   2   1   8      272.50      261.56      3.21 o
   3   1   8      205.63      189.00      2.64 o
   4   1   8        3.57        3.84      0.51 o
   5   1   8       31.52       31.32      1.11 o
   6   1   8        3.81        2.90      0.55 o
   7   1   8       75.05       77.02      2.33 o
   8   1   8        0.20        0.71      0.57 o
  -4   2   8       86.73       98.13      3.92 o
  -3   2   8       27.16       34.85      2.77 o
  -2   2   8        8.31       10.32      1.16 o
  -1   2   8       59.66       64.31      1.83 o
   0   2   8      169.97      163.63      2.84 o
   1   2   8      276.90      270.86      3.32 o
   2   2   8      298.31      289.05      3.40 o
   3   2   8      140.42      136.22      2.13 o
   4   2   8       55.84       55.57      1.37 o
   5   2   8      129.76      129.43      2.17 o
   6   2   8      158.50      153.77      3.19 o
   7   2   8       76.08       74.89      2.24 o
   8   2   8        0.45        0.00      0.52 o
   9   2   8        0.16        0.00      0.66 o
  -4   3   8       32.56       37.46      2.65 o
  -3   3   8       25.36       27.39      2.16 o
  -2   3   8        4.84        5.24      1.15 o
  -1   3   8       14.75       17.52      1.08 o
   0   3   8       67.27       66.24      1.54 o
   1   3   8      283.24      288.75      3.47 o
   2   3   8        8.80       10.94      0.69 o
   3   3   8       10.80       11.67      0.69 o
   4   3   8        3.25        2.49      0.51 o
   5   3   8      562.72      535.60      5.38 o
   6   3   8      303.66      292.08      3.62 o
   7   3   8        1.15        1.26      0.61 o
   8   3   8        4.98        6.53      1.44 o
   9   3   8       22.23       27.74      2.13 o
  -3   4   8        0.83        0.78      1.00 o
  -2   4   8       57.70       49.86      2.62 o
  -1   4   8        0.27        0.70      0.43 o
   0   4   8      278.95      272.82      3.43 o
   1   4   8      246.90      231.77      5.64 o
   2   4   8        7.45        7.40      0.70 o
   3   4   8       53.08       64.42      1.64 o
   4   4   8      197.13      189.53      4.25 o
   5   4   8      619.74      612.35      8.12 o
   6   4   8       61.55       57.60      2.11 o
   7   4   8        1.62        2.01      0.82 o
   8   4   8       52.21       49.34      3.57 o
   9   4   8       12.88       14.19      2.48 o
  -1   5   8       54.74       51.43      3.10 o
   0   5   8       38.21       36.33      1.60 o
   1   5   8        1.88        1.50      0.66 o
   2   5   8        8.45        7.73      0.93 o
   3   5   8      129.19      134.11      3.09 o
   4   5   8        0.31        0.00      0.57 o
   5   5   8      139.32      139.79      3.23 o
   6   5   8       46.96       45.89      2.70 o
   7   5   8       25.96       24.48      1.61 o
   8   5   8        6.61        7.13      1.14 o
   9   5   8        2.43        1.27      1.35 o
  -2   6   8       56.16       56.61      3.57 o
  -1   6   8       98.20       98.68      4.56 o
   0   6   8       56.84       55.77      2.26 o
   1   6   8      108.21      100.12      2.59 o
   2   6   8       17.03       15.25      1.21 o
   3   6   8      350.75      339.05      5.51 o
   4   6   8       91.41       97.76      2.76 o
   5   6   8       47.47       50.30      2.08 o
   6   6   8       22.80       26.02      1.64 o
   7   6   8       43.72       44.87      2.06 o
   8   6   8       15.75       15.53      1.48 o
  -2   7   8        3.66        4.78      1.56 o
  -1   7   8       28.86       26.02      2.63 o
   0   7   8       79.16       77.28      4.18 o
   1   7   8       61.49       55.90      2.02 o
   2   7   8        7.14        6.21      0.93 o
   3   7   8      141.61      142.01      3.34 o
   4   7   8      292.68      290.36      5.15 o
   5   7   8        1.64        1.45      0.81 o
   6   7   8       13.51       15.60      1.44 o
   7   7   8       90.27       99.24      3.72 o
   8   7   8       98.26      101.66      3.10 o
  -1   8   8        8.04        7.73      1.77 o
   0   8   8        4.04        3.24      1.39 o
   1   8   8      203.18      188.90      4.60 o
   2   8   8        3.51        1.01      0.70 o
   3   8   8        8.03        6.91      1.04 o
   4   8   8        2.88        2.50      0.86 o
   5   8   8       74.70       69.20      2.48 o
   6   8   8       12.51       14.22      1.48 o
   7   8   8       12.69       14.07      1.50 o
   8   8   8       46.19       48.26      2.62 o
   0   9   8       14.66       18.65      2.54 o
   1   9   8      183.31      164.93      6.69 o
   2   9   8       48.25       52.54      2.12 o
   3   9   8        0.00        0.00      0.67 o
   4   9   8        0.38        0.00      1.24 o
   5   9   8        9.78       13.13      1.42 o
   6   9   8       43.02       39.60      2.15 o
   7   9   8        8.30       10.18      1.68 o
   2  10   8        8.18       11.59      2.80 o
   3  10   8        0.86        0.00      0.77 o
   4  10   8        0.03        0.00      0.76 o
   5  10   8       29.24       27.37      3.21 o
   6  10   8      127.59      131.29      4.33 o
   1  -6   9       31.29       36.92      2.01 o
   2  -6   9        2.02        0.79      1.55 o
  -1  -5   9       13.64       17.17      1.85 o
   0  -5   9       75.94       82.55      2.48 o
   1  -5   9        5.43        4.18      0.87 o
   2  -5   9       12.43       10.01      1.05 o
   3  -5   9        8.66       11.77      1.11 o
   4  -5   9       12.51       13.97      1.51 o
  -2  -4   9        0.00        0.00      0.64 o
  -1  -4   9       56.98       59.45      2.19 o
   0  -4   9      152.17      157.11      3.81 o
   1  -4   9        0.48        1.40      0.71 o
   2  -4   9       24.88       24.75      1.42 o
   3  -4   9        8.43       10.51      1.08 o
   4  -4   9       85.23       87.64      3.60 o
   5  -4   9        1.56        1.86      0.72 o
  -3  -3   9       36.52       42.00      2.83 o
  -2  -3   9        7.22        6.34      1.00 o
  -1  -3   9       29.71       30.34      1.60 o
   0  -3   9       69.24       60.90      2.03 o
   1  -3   9        4.53        3.56      0.81 o
   2  -3   9       24.32       25.15      1.38 o
   3  -3   9        1.05        0.66      0.46 o
   4  -3   9      105.29      105.44      2.22 o
   5  -3   9        3.72        4.89      0.94 o
   6  -3   9        5.31        5.06      0.90 o
  -3  -2   9      133.61      130.17      3.89 o
  -2  -2   9       17.33       15.18      1.25 o
  -1  -2   9        1.14        0.30      0.72 o
   0  -2   9        4.48        4.18      1.18 o
   1  -2   9        1.83        1.83      0.62 o
   2  -2   9       19.53       22.65      1.41 o
   3  -2   9        1.30        0.69      0.46 o
   4  -2   9       23.90       23.46      1.14 o
   5  -2   9       25.27       22.95      1.40 o
   6  -2   9        0.46        0.00      0.50 o
   7  -2   9        7.85        6.84      2.15 o
  -3  -1   9       19.29       19.77      1.40 o
  -2  -1   9       11.79       15.77      1.24 o
  -1  -1   9        0.35        0.00      0.54 o
   0  -1   9       64.61       64.20      1.93 o
   1  -1   9       55.37       53.70      1.73 o
   2  -1   9      241.62      243.25      3.33 o
   3  -1   9       29.18       31.13      1.18 o
   4  -1   9        0.90        1.18      0.47 o
   5  -1   9        0.65        1.01      0.48 o
   6  -1   9      285.75      277.77      4.92 o
   7  -1   9       50.26       48.12      5.04 o
  -3   0   9        0.35        0.72      0.68 o
  -2   0   9       51.89       47.30      1.95 o
  -1   0   9       44.58       43.29      2.26 o
   0   0   9       95.88       90.90      2.25 o
   1   0   9        8.18        7.33      0.83 o
   2   0   9      220.06      211.41      3.00 o
   3   0   9       29.18       24.75      1.14 o
   4   0   9        1.56        1.94      0.49 o
   5   0   9       13.97       14.87      0.91 o
   6   0   9       62.24       65.98      2.15 o
   7   0   9        6.50       11.31      1.55 o
   8   0   9        6.18        7.42      1.20 o
  -3   1   9       11.33       13.72      1.75 o
  -2   1   9        1.59        1.12      0.67 o
  -1   1   9       11.59       13.67      1.27 o
   0   1   9       89.70       88.78      2.22 o
   1   1   9      100.43       95.96      2.22 o
   2   1   9       99.47       97.63      1.92 o
   3   1   9       49.62       44.48      1.32 o
   4   1   9        8.45        8.92      0.71 o
   5   1   9       45.04       39.22      1.29 o
   6   1   9        0.05        0.08      0.45 o
   7   1   9       45.46       44.88      2.27 o
   8   1   9        0.08        0.20      0.55 o
  -3   2   9        3.68        3.18      1.22 o
  -2   2   9        3.05        2.12      0.77 o
  -1   2   9        8.06        9.63      1.07 o
   0   2   9      545.00      528.20      6.34 o
   1   2   9      112.86      112.69      2.11 o
   2   2   9       96.93       96.43      2.14 o
   3   2   9        9.71        9.45      0.98 o
   4   2   9      209.18      206.00      2.91 o
   5   2   9       45.69       44.77      1.34 o
   6   2   9      202.53      201.88      2.99 o
   7   2   9       50.36       47.43      1.87 o
   8   2   9        4.42        4.52      0.84 o
  -3   3   9        2.32        2.02      1.10 o
  -2   3   9       16.55       19.71      1.91 o
  -1   3   9      272.09      275.93      4.21 o
   0   3   9       35.88       38.04      1.80 o
   1   3   9      150.60      140.83      2.38 o
   2   3   9        0.34        0.30      0.40 o
   3   3   9      179.37      172.62      2.62 o
   4   3   9        7.52        7.04      0.80 o
   5   3   9        0.04        0.19      0.39 o
   6   3   9      354.23      351.36      4.20 o
   7   3   9       70.12       65.91      2.26 o
   8   3   9       55.37       60.68      4.19 o
  -3   4   9        4.70        7.77      2.08 o
  -2   4   9       77.86       89.74      3.53 o
  -1   4   9      131.28      141.97      9.75 o
   0   4   9       88.97       83.40      2.09 o
   1   4   9      100.64       96.76      2.64 o
   2   4   9      183.54      192.89      3.90 o
   3   4   9       75.63       77.20      2.60 o
   4   4   9        8.09        8.61      1.07 o
   5   4   9      129.92      127.41      3.15 o
   6   4   9        2.36        2.70      0.82 o
   7   4   9       22.52       22.23      1.61 o
   8   4   9        0.22        0.00      0.85 o
  -1   5   9       19.98       19.59      2.23 o
   0   5   9       31.85       31.63      1.60 o
   1   5   9        4.07        4.20      0.89 o
   2   5   9      510.51      515.35      7.34 o
   3   5   9       86.54       81.47      2.55 o
   4   5   9       34.63       38.42      1.86 o
   5   5   9       24.43       25.00      1.63 o
   6   5   9       89.94       89.87      2.77 o
   7   5   9       60.59       62.54      2.39 o
   8   5   9       17.64       17.42      1.55 o
  -1   6   9        2.25        1.26      1.12 o
   0   6   9       16.07       17.95      2.14 o
   1   6   9        9.67        9.36      1.67 o
   2   6   9      190.69      179.17      3.78 o
   3   6   9        6.82        9.10      1.13 o
   4   6   9      138.16      141.53      3.49 o
   5   6   9       38.20       38.81      3.11 o
   6   6   9      134.23      139.35      4.38 o
   7   6   9       87.83       91.40      2.91 o
   8   6   9       21.71       25.11      1.77 o
  -1   7   9        4.46        3.15      1.31 o
   0   7   9       18.03       16.34      2.21 o
   1   7   9       97.55       97.73      2.80 o
   2   7   9      137.43      136.39      3.33 o
   3   7   9       18.51       19.21      1.48 o
   4   7   9        0.04        0.00      0.70 o
   5   7   9      292.60      301.47      5.55 o
   6   7   9       67.03       70.08      3.01 o
   7   7   9       17.82       20.22      1.68 o
   8   7   9        5.32        5.63      1.82 o
   0   8   9        1.68        0.55      0.92 o
   1   8   9       42.22       44.85      3.40 o
   2   8   9      134.85      138.32      4.15 o
   3   8   9       20.68       21.94      1.61 o
   4   8   9       20.67       16.93      2.70 o
   5   8   9        1.45        1.47      0.87 o
   6   8   9       25.42       28.21      1.92 o
   7   8   9       29.22       27.97      2.25 o
   1   9   9       46.74       48.81      3.73 o
   2   9   9       89.06       91.34      2.87 o
   3   9   9        0.02        0.00      1.08 o
   4   9   9        2.97        3.18      1.15 o
   5   9   9        3.93        3.47      1.58 o
   6   9   9      146.41      157.31      4.88 o
   3  10   9       39.53       43.67      3.62 o
   4  10   9       50.17       54.95      3.13 o
   0  -4  10       14.36       16.09      1.56 o
   1  -4  10        0.26        0.96      0.74 o
   2  -4  10        9.80       10.46      1.12 o
   3  -4  10       17.06       21.28      1.60 o
   4  -4  10        0.13        0.87      1.64 o
  -1  -3  10        3.80        2.56      0.93 o
   0  -3  10        3.74        2.54      0.81 o
   1  -3  10       22.49       25.20      1.73 o
   2  -3  10       50.28       50.03      1.86 o
   3  -3  10       18.03       23.11      2.54 o
   4  -3  10       12.30       15.13      1.05 o
   5  -3  10        1.19        0.44      0.59 o
  -2  -2  10       44.23       42.41      2.75 o
  -1  -2  10       10.72       13.72      1.25 o
   0  -2  10       11.51       10.58      1.10 o
   1  -2  10       27.65       31.75      1.59 o
   2  -2  10      110.76      112.20      2.67 o
   3  -2  10        6.27        5.80      1.08 o
   4  -2  10       15.12       16.45      1.05 o
   5  -2  10       16.88       15.16      1.11 o
   6  -2  10        0.26        0.56      0.64 o
  -2  -1  10        6.99        8.95      1.08 o
  -1  -1  10        1.12        2.40      0.74 o
   0  -1  10        6.80        9.31      1.02 o
   1  -1  10       12.13       11.68      1.06 o
   2  -1  10      214.00      202.42      3.62 o
   3  -1  10       58.93       48.73      1.52 o
   4  -1  10       82.80       74.64      1.87 o
   5  -1  10        0.02        0.45      0.53 o
   6  -1  10      156.08      152.66      3.76 o
   7  -1  10       84.47       73.19      3.00 o
  -2   0  10        0.41        0.74      0.70 o
  -1   0  10        0.38        0.06      0.55 o
   0   0  10       75.59       81.52      2.28 o
   1   0  10        0.14        0.34      0.53 o
   2   0  10        0.64        1.70      0.52 o
   3   0  10        9.43        7.51      0.77 o
   4   0  10      110.32      110.86      2.23 o
   5   0  10        0.03        0.00      0.45 o
   6   0  10        9.14       12.93      0.95 o
   7   0  10        5.26        4.83      0.88 o
  -2   1  10        0.27        0.00      0.75 o
  -1   1  10       48.85       52.07      1.91 o
   0   1  10       48.87       48.79      2.08 o
   1   1  10       89.20       86.39      2.26 o
   2   1  10       80.48       75.65      1.79 o
   3   1  10       11.72       10.22      0.81 o
   4   1  10      154.78      155.77      2.75 o
   5   1  10        7.21        5.96      0.71 o
   6   1  10        4.49        3.46      0.65 o
   7   1  10        0.07        0.08      0.56 o
  -2   2  10       34.25       30.38      2.65 o
  -1   2  10       45.38       38.19      2.08 o
   0   2  10       33.87       37.63      1.58 o
   1   2  10       70.60       67.80      2.00 o
   2   2  10       19.31       20.78      1.07 o
   3   2  10       41.27       40.76      1.33 o
   4   2  10        9.15        9.28      0.78 o
   5   2  10       15.59       16.20      0.96 o
   6   2  10        0.27        0.03      0.42 o
   7   2  10        1.15        1.09      0.53 o
   8   2  10        9.78       12.99      2.00 o
  -2   3  10      102.83      106.03      4.05 o
  -1   3  10       11.27       10.93      1.11 o
   0   3  10       55.45       55.41      1.90 o
   1   3  10       82.82       81.31      1.91 o
   2   3  10       24.35       25.52      1.37 o
   3   3  10       57.25       58.00      2.25 o
   4   3  10       62.44       60.70      1.59 o
   5   3  10      125.09      125.86      2.31 o
   6   3  10        0.39        0.00      0.53 o
   7   3  10        0.89        0.24      0.60 o
   0   4  10        2.79        3.32      1.26 o
   1   4  10       46.58       49.17      2.01 o
   2   4  10      190.74      187.73      4.93 o
   3   4  10      223.80      224.28      4.48 o
   4   4  10        5.78        7.28      1.47 o
   5   4  10       12.99       12.03      2.07 o
   6   4  10       42.49       42.26      2.03 o
   7   4  10      126.78      125.78      3.40 o
   8   4  10       56.85       55.36      2.40 o
   0   5  10       51.27       57.41      2.56 o
   1   5  10        0.31        0.08      0.65 o
   2   5  10       76.35       70.03      3.03 o
   3   5  10      230.88      228.57      4.59 o
   4   5  10       10.17       10.47      1.24 o
   5   5  10        4.31        3.40      1.30 o
   6   5  10       55.79       61.43      2.43 o
   7   5  10      164.62      164.25      3.98 o
   8   5  10       19.84       23.53      2.40 o
   0   6  10       66.55       58.89      3.70 o
   1   6  10       23.24       26.88      1.68 o
   2   6  10       26.89       26.76      1.69 o
   3   6  10       29.45       31.00      2.60 o
   4   6  10       38.72       40.04      2.13 o
   5   6  10       15.72       18.93      2.61 o
   6   6  10       61.94       66.73      3.24 o
   7   6  10       48.23       49.96      3.05 o
   0   7  10       12.46       11.65      2.01 o
   1   7  10      166.63      160.31      4.46 o
   2   7  10       14.92       18.57      1.53 o
   3   7  10        2.92        3.44      0.96 o
   4   7  10       25.26       26.00      1.80 o
   5   7  10      126.50      136.36      3.72 o
   6   7  10      110.35      116.81      3.49 o
   7   7  10       24.21       29.11      5.26 o
   1   8  10       47.65       43.58      3.45 o
   2   8  10        1.57        0.02      0.75 o
   3   8  10        3.52        2.34      0.94 o
   4   8  10        3.39        1.75      0.97 o
   5   8  10       42.40       41.23      2.44 o
   6   8  10       38.59       40.48      2.74 o
   3   9  10       18.54       19.87      2.16 o
   4   9  10       24.79       31.89      4.55 o
   5   9  10       22.24       17.30      2.77 o
   1  -3  11        5.43        7.14      3.66 o
   2  -3  11       31.22       35.07      2.46 o
   3  -3  11        1.21        1.85      0.93 o
   0  -2  11        2.69        3.11      1.14 o
   1  -2  11        6.84        9.03      1.23 o
   2  -2  11       11.03       13.29      1.23 o
   3  -2  11       28.02       28.12      1.90 o
   4  -2  11       11.50        9.38      1.16 o
   5  -2  11        0.16        0.37      0.58 o
   0  -1  11       21.39       22.50      1.51 o
   1  -1  11        1.16        1.06      0.67 o
   2  -1  11        0.82        0.75      0.64 o
   3  -1  11        0.75        0.23      0.62 o
   4  -1  11       59.55       64.69      2.50 o
   5  -1  11        0.08        0.42      0.51 o
   6  -1  11        5.10        3.42      0.86 o
  -1   0  11       31.56       38.74      1.90 o
   0   0  11       65.94       65.48      2.22 o
   1   0  11       18.27       17.51      1.32 o
   2   0  11        2.14        3.01      0.97 o
   3   0  11       28.85       29.30      1.32 o
   4   0  11       78.39       79.79      2.02 o
   5   0  11       10.91       10.92      0.93 o
   6   0  11        0.50        0.90      0.54 o
  -1   1  11        0.52        0.60      0.76 o
   0   1  11       92.29       92.40      2.57 o
   1   1  11       32.64       32.57      1.97 o
   2   1  11       28.83       29.92      1.55 o
   3   1  11       11.53       14.80      1.18 o
   4   1  11       55.58       54.75      1.64 o
   5   1  11       75.32       74.90      1.94 o
   6   1  11        1.32        0.47      0.55 o
   7   1  11        0.15        0.41      0.70 o
  -1   2  11       39.08       36.02      2.06 o
   0   2  11        0.92        0.75      0.67 o
   1   2  11       72.42       76.02      2.28 o
   2   2  11       29.81       28.65      1.50 o
   3   2  11      126.67      116.95      2.69 o
   4   2  11        4.04        5.01      0.71 o
   5   2  11        0.36        0.74      0.51 o
   6   2  11       12.56       15.54      1.06 o
   7   2  11        0.06        0.20      0.48 o
  -1   3  11       34.12       37.42      2.08 o
   0   3  11        0.40        0.39      0.73 o
   1   3  11       14.45       14.13      1.18 o
   2   3  11        1.21        0.85      0.58 o
   3   3  11      298.03      290.16      4.52 o
   4   3  11        1.54        2.52      0.91 o
   5   3  11        1.39        1.05      0.81 o
   6   3  11        1.50        1.51      0.79 o
   7   3  11        2.16        3.27      1.05 o
   0   4  11        0.81        0.98      1.15 o
   1   4  11        2.14        0.01      1.11 o
   2   4  11       25.39       24.12      1.68 o
   3   4  11      172.55      174.65      4.07 o
   4   4  11        0.07        0.25      0.80 o
   5   4  11        0.50        0.70      0.81 o
   6   4  11       57.88       54.41      4.20 o
   7   4  11       26.02       25.67      1.84 o
   0   5  11        1.66        0.00      1.35 o
   1   5  11       68.27       69.46      3.35 o
   2   5  11        1.88        2.95      0.92 o
   3   5  11       21.52       25.20      1.79 o
   4   5  11       26.76       27.35      1.89 o
   5   5  11       20.66       20.84      3.36 o
   6   5  11        2.74        2.85      0.98 o
   7   5  11        5.50        5.09      1.95 o
   1   6  11      115.46      116.96      5.16 o
   2   6  11       19.54       17.83      1.85 o
   3   6  11       27.72       32.27      2.10 o
   4   6  11       16.63       20.35      1.73 o
   5   6  11       98.48      105.67      3.37 o
   6   6  11       99.26      103.51      3.37 o
   7   6  11        0.92        0.00      1.45 o
   2   7  11       11.84       11.28      1.61 o
   3   7  11       51.73       51.15      2.50 o
   4   7  11        0.26        0.00      0.81 o
   5   7  11       55.82       61.15      3.15 o
   6   7  11       70.00       91.26      5.31 o
   3   8  11       62.83       66.41      3.38 o
   4   8  11        0.03        0.00      1.30 o
   5   8  11       21.98       17.25      2.90 o
   3  -1  12       11.35       11.88      1.33 o
   2   0  12        0.99        0.80      0.95 o
   3   0  12        1.02        0.26      0.66 o
   4   0  12        1.04        1.51      0.64 o
   1   1  12        9.29       13.37      1.41 o
   2   1  12        5.80        5.85      1.09 o
   3   1  12       53.58       57.72      2.10 o
   4   1  12        0.23        0.28      0.57 o
   5   1  12        1.09        1.35      0.61 o
   1   2  12       20.98       24.82      1.74 o
   2   2  12       25.12       28.74      1.62 o
   3   2  12       18.84       20.28      1.60 o
   4   2  12        4.62        3.23      0.69 o
   5   2  12        6.20        6.45      1.05 o
   6   2  12        0.03        0.91      0.69 o
   1   3  12       13.04       10.71      1.81 o
   2   3  12        4.34        3.70      1.58 o
   3   3  12       38.87       33.69      2.06 o
   4   3  12        0.67        0.26      1.36 o
   5   3  12       73.83       75.69      3.26 o
   6   3  12        0.25        1.29      0.98 o
   1   4  12       10.60       14.53      2.04 o
   2   4  12       14.14       13.81      1.98 o
   3   4  12       35.37       35.92      2.80 o
   4   4  12       28.79       35.31      2.14 o
   5   4  12       43.34       49.85      4.01 o
   6   4  12        5.89        2.87      1.96 o
   2   5  12        6.29        4.70      1.85 o
   3   5  12        0.10        0.29      1.04 o
   4   5  12       37.65       42.32      4.30 o
   5   5  12       82.83       82.51      3.60 o
   3   6  12       12.14       12.15      1.71 o
   4   6  12        4.31        4.95      2.12 o
   5   6  12       16.68       15.58      2.77 o
 
